# Supplementary material for: 5-Bromo-2-(4-fluoro­phen­yl)-3-methyl­sulfinyl-1-benzofuran
Source: Acta Crystallogr Sect E Struct Rep Online. 2009 Dec 12;66(Pt 1):o104. doi: 10.1107/S1600536809052519 (PMC2980067; doi:10.1107/S1600536809052519)
Supplement: Supplementary file 2 [file e-66-0o104-Isup2.hkl]

# 
# h,k,l, Fc-squared, Fo-squared, sigma(Fo-squared) and status flag 
# 
data_I
_shelx_title ' 09ZL-S IN P-1' 
_shelx_refln_list_code          4 
_shelx_F_calc_maximum      181.51 
_exptl_crystal_F_000       352.00 
_reflns_d_resolution_high  0.7664 
 
loop_ 
 _symmetry_equiv_pos_as_xyz 
 'x, y, z' 
 '-x, -y, -z' 
 
_cell_length_a     7.8908 
_cell_length_b     8.3434 
_cell_length_c    10.8349 
_cell_angle_alpha  94.886 
_cell_angle_beta   91.995 
_cell_angle_gamma 111.760 
 
_shelx_F_squared_multiplier     1.000 
 
loop_ 
 _refln_index_h 
 _refln_index_k 
 _refln_index_l 
 _refln_F_squared_calc 
 _refln_F_squared_meas 
 _refln_F_squared_sigma 
 _refln_observed_status 
   1   0   0     1847.54     1858.36     22.79 o 
   2   0   0     1045.86     1038.24     11.98 o 
   3   0   0      158.41      141.88      2.54 o 
   4   0   0      304.58      273.85      3.39 o 
   5   0   0     2385.21     2475.35     24.69 o 
   6   0   0      113.05      104.08      3.23 o 
   7   0   0       66.63       65.08      3.16 o 
   8   0   0       14.17       19.02      3.02 o 
   9   0   0       43.44       42.42      6.88 o 
  -9   1   0      126.19      134.95     12.90 o 
  -8   1   0       66.05       66.06      3.71 o 
  -7   1   0        6.86        5.34      1.98 o 
  -6   1   0       46.90       43.91      1.81 o 
  -5   1   0        3.26        6.18      0.73 o 
  -4   1   0     4084.04     4112.63     47.75 o 
  -3   1   0      110.87       85.40      2.19 o 
  -2   1   0      157.68      177.07      2.53 o 
  -1   1   0      919.69      995.82     11.32 o 
   0   1   0      665.60      625.96      6.29 o 
   1   1   0     3932.64     3773.31     65.30 o 
   2   1   0     5641.93     5566.78     75.24 o 
   3   1   0      301.25      277.36      3.22 o 
   4   1   0     2399.26     2457.79     25.69 o 
   5   1   0        1.40        2.04      0.78 o 
   6   1   0       55.44       53.50      2.44 o 
   7   1   0        4.84        5.20      2.27 o 
   8   1   0      466.14      437.99     16.34 o 
   9   1   0       62.15       59.05      7.74 o 
  -9   2   0       39.61       40.83      3.86 o 
  -8   2   0      187.92      179.41      8.89 o 
  -7   2   0       56.74       55.15      2.75 o 
  -6   2   0      178.11      187.58      3.27 o 
  -5   2   0     1613.91     1593.57     19.04 o 
  -4   2   0        4.50       13.02      0.63 o 
  -3   2   0       10.39       15.21      0.65 o 
  -2   2   0    18715.05    16349.05    202.55 o 
  -1   2   0     2273.98     2393.83     25.11 o 
   0   2   0    10309.84     9138.72    105.02 o 
   1   2   0      728.73      789.19     13.41 o 
   2   2   0       69.79       52.17      1.42 o 
   3   2   0     1953.30     2167.17     27.16 o 
   4   2   0     1497.50     1515.72     17.78 o 
   5   2   0      688.64      644.40      9.83 o 
   6   2   0        9.58       10.18      1.57 o 
   7   2   0        4.34        5.30      2.84 o 
   8   2   0       79.17       75.39      7.45 o 
 -10   3   0       78.30       88.30      5.09 o 
  -9   3   0      340.47      343.67      9.01 o 
  -8   3   0        8.57        7.60      2.54 o 
  -7   3   0       14.68       17.78      1.48 o 
  -6   3   0        1.66        1.70      0.99 o 
  -5   3   0      474.34      471.97      6.51 o 
  -4   3   0     1763.62     1580.75     17.24 o 
  -3   3   0       13.72       22.52      0.75 o 
  -2   3   0     3322.26     3532.45     47.25 o 
  -1   3   0       85.83       64.20      1.38 o 
   0   3   0     6375.90     6157.86     92.45 o 
   1   3   0     1101.15      936.80      9.21 o 
   2   3   0     1027.92     1053.44     14.19 o 
   3   3   0      721.59      791.22     10.75 o 
   4   3   0      332.52      326.54      4.98 o 
   5   3   0      473.77      475.61      7.63 o 
   6   3   0      576.25      562.79     13.07 o 
   7   3   0       17.13       24.42      3.51 o 
   8   3   0       49.18       52.74      7.17 o 
 -10   4   0       54.29       53.84      4.34 o 
  -9   4   0       98.93      105.18      5.17 o 
  -8   4   0      282.97      280.79      6.07 o 
  -7   4   0       21.62       20.47      1.61 o 
  -6   4   0      481.77      494.94      6.40 o 
  -5   4   0     2109.91     2027.77     23.42 o 
  -4   4   0     1022.89     1036.88     11.58 o 
  -3   4   0      103.87       80.15      1.85 o 
  -2   4   0     1383.06     1373.88     14.77 o 
  -1   4   0     2222.16     2198.72     22.31 o 
   0   4   0     3255.40     3212.99     33.92 o 
   1   4   0     2358.43     2531.12     25.99 o 
   2   4   0      371.83      388.25      4.64 o 
   3   4   0      118.89      124.41      2.43 o 
   4   4   0      729.56      678.12     10.26 o 
   5   4   0       61.31       68.77      5.02 o 
   6   4   0       17.48       13.49      3.10 o 
   7   4   0        0.39       -3.44      5.45 o 
 -10   5   0       98.27      113.25      5.78 o 
  -9   5   0      182.95      196.02      6.53 o 
  -8   5   0       42.14       36.20      2.13 o 
  -7   5   0       95.04       95.60      2.63 o 
  -6   5   0      329.17      351.88      7.44 o 
  -5   5   0      835.11      778.09      9.52 o 
  -4   5   0     2961.17     2942.57     38.44 o 
  -3   5   0        3.11        5.35      0.75 o 
  -2   5   0        0.27        2.58      0.59 o 
  -1   5   0       17.19       15.52      0.76 o 
   0   5   0     2478.01     2302.33     24.46 o 
   1   5   0      743.40      784.85      7.98 o 
   2   5   0       51.51       60.79      1.98 o 
   3   5   0       13.35        9.51      1.30 o 
   4   5   0      114.69      100.28      4.56 o 
   5   5   0      495.45      474.20     17.49 o 
   6   5   0       42.32       49.02      6.31 o 
 -10   6   0        3.40        1.16      3.43 o 
  -9   6   0       99.22       98.35      4.18 o 
  -8   6   0      102.85      116.06      3.50 o 
  -7   6   0      186.28      192.81      3.76 o 
  -6   6   0      453.02      457.04      6.57 o 
  -5   6   0      108.97      104.19      2.29 o 
  -4   6   0      927.99      845.72     10.32 o 
  -3   6   0      951.99      941.74     11.77 o 
  -2   6   0     2969.29     2985.03     31.78 o 
  -1   6   0     1411.97     1299.77     13.54 o 
   0   6   0      211.65      214.00      2.79 o 
   1   6   0      435.78      421.31      4.33 o 
   2   6   0      208.53      211.39      3.15 o 
   3   6   0       29.25       35.99      3.02 o 
   4   6   0      625.00      586.75     19.20 o 
   5   6   0        0.59        3.15      4.87 o 
  -9   7   0        5.70        6.53      2.28 o 
  -8   7   0      463.96      442.50      6.90 o 
  -7   7   0        4.21       11.10      1.67 o 
  -6   7   0      509.33      489.49      7.98 o 
  -5   7   0      788.34      748.87     10.08 o 
  -4   7   0       52.39       53.25      1.78 o 
  -3   7   0      213.43      214.93      3.96 o 
  -2   7   0        8.13        7.86      1.04 o 
  -1   7   0      450.57      439.52      5.70 o 
   0   7   0     1175.39     1175.24     11.92 o 
   1   7   0       70.88       69.80      2.28 o 
   2   7   0        1.04        3.15      2.63 o 
   3   7   0        3.73        5.45      4.01 o 
   4   7   0       82.00       79.97      6.88 o 
  -9   8   0      269.39      267.58      6.76 o 
  -8   8   0       65.34       75.88      2.91 o 
  -7   8   0        2.26        2.12      1.84 o 
  -6   8   0      164.84      160.69      3.59 o 
  -5   8   0      173.35      166.70      3.58 o 
  -4   8   0     2421.31     2412.56     29.94 o 
  -3   8   0     1034.95     1037.36     12.78 o 
  -2   8   0      771.26      736.84      8.44 o 
  -1   8   0      308.40      324.67      4.66 o 
   0   8   0      389.73      398.41      5.02 o 
   1   8   0      331.77      388.40     11.62 o 
   2   8   0      171.88      163.32     16.34 o 
   3   8   0       95.29      106.63      8.03 o 
  -8   9   0      234.97      247.45      7.65 o 
  -7   9   0        6.47        4.01      2.09 o 
  -6   9   0       46.27       48.94      2.42 o 
  -5   9   0       50.12       54.06      2.43 o 
  -4   9   0        7.11        8.80      1.80 o 
  -3   9   0      170.62      189.25      3.94 o 
  -2   9   0       39.44       33.70      1.77 o 
  -1   9   0      610.50      611.71      7.74 o 
   0   9   0      574.04      603.15      9.92 o 
   1   9   0        5.80        6.95      3.34 o 
   2   9   0        1.76        1.74      3.71 o 
  -7  10   0        5.10        7.28      3.03 o 
  -6  10   0       15.40       19.95      7.04 o 
  -5  10   0      584.14      595.03      9.81 o 
  -4  10   0      508.84      526.85     10.66 o 
  -3  10   0       13.21       13.47      2.11 o 
  -2  10   0        3.42        3.98      1.80 o 
  -1  10   0        0.46        0.04      2.39 o 
   0  10   0      556.69      619.15     20.92 o 
   0 -10   1       12.85        9.02      2.49 o 
   1 -10   1       26.78       30.08      2.71 o 
   2 -10   1        8.87        8.87      2.39 o 
   3 -10   1      478.49      497.02      7.72 o 
   4 -10   1      163.57      163.95      6.68 o 
   5 -10   1        4.15        2.88      2.19 o 
   6 -10   1       62.35       65.78      3.52 o 
   7 -10   1       16.03       16.59      2.68 o 
  -2  -9   1       49.25       51.81      5.88 o 
  -1  -9   1      127.81      135.62      6.16 o 
   0  -9   1      105.94      109.20      5.47 o 
   1  -9   1       58.38       60.96      2.86 o 
   2  -9   1      795.49      828.78     12.57 o 
   3  -9   1      180.63      178.64      3.88 o 
   4  -9   1       54.49       63.04      2.77 o 
   5  -9   1       73.44       69.14      2.70 o 
   6  -9   1       73.11       76.21      2.85 o 
   7  -9   1      335.03      341.42      5.95 o 
   8  -9   1       11.61        8.52      2.42 o 
  -3  -8   1      157.06      185.17      9.75 o 
  -2  -8   1      994.69     1006.86     30.24 o 
  -1  -8   1      312.62      297.27      6.72 o 
   0  -8   1      128.34      138.69      4.05 o 
   1  -8   1       21.35       22.67      1.56 o 
   2  -8   1      277.64      290.20      4.88 o 
   3  -8   1      323.91      313.29      5.17 o 
   4  -8   1       58.98       57.80      2.12 o 
   5  -8   1        1.75        0.97      1.50 o 
   6  -8   1      152.80      147.32      3.51 o 
   7  -8   1       76.00       78.42      2.88 o 
   8  -8   1      156.27      164.40      3.98 o 
   9  -8   1       29.31       30.94      2.79 o 
  -4  -7   1       17.12       14.05      5.16 o 
  -3  -7   1      152.29      157.10      6.07 o 
  -2  -7   1       48.37       60.19      4.80 o 
  -1  -7   1     1138.18     1124.23     16.76 o 
   0  -7   1     1444.37     1417.98     14.17 o 
   1  -7   1     1298.55     1284.82     14.86 o 
   2  -7   1     1511.66     1525.49     19.78 o 
   3  -7   1       46.68       41.85      1.66 o 
   4  -7   1      539.89      502.05      6.68 o 
   5  -7   1      111.65      116.42      2.62 o 
   6  -7   1      457.59      467.68      6.93 o 
   7  -7   1      485.80      478.78      7.90 o 
   8  -7   1       36.02       34.51      2.13 o 
   9  -7   1      111.87      115.33      3.95 o 
  -5  -6   1      152.97      163.39      9.46 o 
  -4  -6   1       89.45       97.46      7.17 o 
  -3  -6   1      454.67      446.10     13.47 o 
  -2  -6   1      461.12      459.03      7.44 o 
  -1  -6   1       29.90       30.31      1.20 o 
   0  -6   1     1022.25     1048.74     10.90 o 
   1  -6   1       11.41       15.37      0.82 o 
   2  -6   1     1261.68     1214.86     13.94 o 
   3  -6   1      744.86      700.76      9.51 o 
   4  -6   1       88.62      101.04      2.62 o 
   5  -6   1        0.01        1.27      1.08 o 
   6  -6   1      396.18      361.31      5.48 o 
   7  -6   1      321.03      300.40      4.95 o 
   8  -6   1      382.52      390.87      6.58 o 
   9  -6   1       40.15       43.96      4.59 o 
  10  -6   1        1.23        3.57      5.45 o 
  -6  -5   1      320.00      303.84     12.90 o 
  -5  -5   1       13.59       24.36      4.87 o 
  -4  -5   1       15.95       16.16      2.61 o 
  -3  -5   1        0.56        0.96      1.15 o 
  -2  -5   1     2012.63     1897.26     19.39 o 
  -1  -5   1     3145.96     3000.54     26.86 o 
   0  -5   1     1651.19     1694.20     18.12 o 
   1  -5   1      358.09      310.90      3.61 o 
   2  -5   1       42.79       38.88      1.27 o 
   3  -5   1     1633.91     1541.49     18.50 o 
   4  -5   1     2454.04     2411.49     27.74 o 
   5  -5   1      334.67      365.64      4.95 o 
   6  -5   1      363.03      344.03      4.87 o 
   7  -5   1       74.90       73.78      2.42 o 
   8  -5   1      119.39      121.83      3.54 o 
   9  -5   1      162.60      174.29      6.24 o 
  10  -5   1       65.92       61.56      4.61 o 
  -7  -4   1      111.79       98.89      8.60 o 
  -6  -4   1       14.37       20.64      4.30 o 
  -5  -4   1      263.37      246.06      8.89 o 
  -4  -4   1      104.63      117.29      3.84 o 
  -3  -4   1      998.26      947.39     10.55 o 
  -2  -4   1      100.44       86.69      2.29 o 
  -1  -4   1      710.03      676.66      6.80 o 
   0  -4   1     2133.32     2137.97     21.59 o 
   1  -4   1      127.43      111.55      1.70 o 
   2  -4   1     3309.42     3194.50     37.52 o 
   3  -4   1      193.12      197.20      2.88 o 
   4  -4   1      267.33      298.44      3.81 o 
   5  -4   1       15.95       16.23      1.00 o 
   6  -4   1       58.49       56.94      1.80 o 
   7  -4   1     1055.48     1055.84     15.24 o 
   8  -4   1      140.62      153.11      5.51 o 
   9  -4   1       10.90        9.51      5.30 o 
  10  -4   1       15.84       16.65      4.12 o 
  -8  -3   1       33.02       34.97      6.59 o 
  -7  -3   1      167.46      172.85      9.75 o 
  -6  -3   1      405.90      391.08     12.90 o 
  -5  -3   1        9.50        6.97      1.81 o 
  -4  -3   1        0.47        2.27      0.84 o 
  -3  -3   1       13.53       10.08      0.92 o 
  -2  -3   1     5594.52     5591.63     63.72 o 
  -1  -3   1     1566.56     1633.18     18.14 o 
   0  -3   1       14.75       23.81      0.59 o 
   1  -3   1       20.22       35.08      0.81 o 
   2  -3   1     1011.14      882.55     11.72 o 
   3  -3   1     4392.26     4355.43     50.86 o 
   4  -3   1      949.15      911.20     10.17 o 
   5  -3   1       20.09       18.88      0.95 o 
   6  -3   1      558.81      558.06      7.05 o 
   7  -3   1       64.57       62.35      2.27 o 
   8  -3   1      479.56      477.18     10.93 o 
   9  -3   1      127.90      134.51      5.78 o 
  10  -3   1       57.31       55.66      6.74 o 
  -8  -2   1      182.69      174.56     10.03 o 
  -7  -2   1        6.85        8.89      4.01 o 
  -6  -2   1      805.03      800.34     14.80 o 
  -5  -2   1     1224.01     1249.12     17.96 o 
  -4  -2   1      488.16      461.03      6.24 o 
  -3  -2   1     1183.96     1160.93     13.68 o 
  -2  -2   1        2.18       13.71      0.54 o 
  -1  -2   1     3619.32     3816.81     36.19 o 
   0  -2   1     5159.56     4883.75     49.36 o 
   1  -2   1      512.49      603.28      8.00 o 
   2  -2   1     3778.38     3779.97     59.26 o 
   3  -2   1       64.80       74.01      2.64 o 
   4  -2   1      370.59      369.60      4.75 o 
   5  -2   1      140.60      134.43      3.30 o 
   6  -2   1      481.59      432.76      6.22 o 
   7  -2   1     1071.35     1074.70     21.02 o 
   8  -2   1       11.64       10.70      2.65 o 
   9  -2   1      157.64      156.38      5.92 o 
  10  -2   1        7.05       10.03      5.16 o 
  -9  -1   1        1.72        1.15      6.02 o 
  -8  -1   1       27.13       24.08      4.87 o 
  -7  -1   1      394.58      379.09     10.37 o 
  -6  -1   1      343.18      348.31      6.81 o 
  -5  -1   1        0.49        3.61      0.80 o 
  -4  -1   1      528.12      537.66      6.64 o 
  -3  -1   1      565.13      523.16      6.35 o 
  -2  -1   1     6532.57     6693.23     76.80 o 
  -1  -1   1     2991.82     3081.26     39.80 o 
   0  -1   1     1751.98     1617.94     29.93 o 
   1  -1   1       20.67       15.47      0.36 o 
   2  -1   1      802.47      784.57      8.09 o 
   3  -1   1     1749.71     1774.02     18.78 o 
   4  -1   1      516.60      489.11      5.68 o 
   5  -1   1       35.02       37.04      1.20 o 
   6  -1   1      160.59      162.26      3.16 o 
   7  -1   1      240.30      240.71      6.47 o 
   8  -1   1      649.26      628.31     13.62 o 
   9  -1   1       54.09       50.44      3.98 o 
  -9   0   1       31.60       34.11      6.59 o 
  -8   0   1        1.79        1.15      4.59 o 
  -7   0   1      272.27      285.37      6.26 o 
  -6   0   1     2091.26     2057.18     33.47 o 
  -5   0   1      697.67      656.23      8.88 o 
  -4   0   1     1141.74     1148.29     13.74 o 
  -3   0   1       40.37       37.10      0.96 o 
  -2   0   1     9110.86     8580.96    101.85 o 
  -1   0   1     2949.72     2807.66     36.59 o 
   0   0   1      184.13      168.61      2.12 o 
   1   0   1       86.20       91.71      1.80 o 
   2   0   1     1773.66     1839.17     22.13 o 
   3   0   1      303.50      334.78      3.58 o 
   4   0   1      788.69      692.71      7.18 o 
   5   0   1      177.00      166.16      2.24 o 
   6   0   1      604.51      596.10      8.01 o 
   7   0   1      142.33      136.31      4.08 o 
   8   0   1        5.20        6.53      3.15 o 
   9   0   1      254.84      253.39     12.61 o 
  -9   1   1       11.47       11.75      5.73 o 
  -8   1   1      146.58      148.94      5.29 o 
  -7   1   1      615.06      634.36     11.50 o 
  -6   1   1      138.64      159.62      4.00 o 
  -5   1   1      435.45      419.77      5.47 o 
  -4   1   1     1240.29     1172.27     13.04 o 
  -3   1   1     8717.54     8335.07     91.95 o 
  -2   1   1    32944.99    28664.13    788.26 o 
  -1   1   1      194.53      236.10      2.48 o 
   0   1   1      269.16      237.91      2.36 o 
   1   1   1      119.39      127.18      2.24 o 
   2   1   1     3979.47     4182.05     62.33 o 
   3   1   1     1853.33     1818.78     20.82 o 
   4   1   1      109.12       98.83      1.90 o 
   5   1   1        4.00        4.71      0.90 o 
   6   1   1       67.01       67.15      2.53 o 
   7   1   1      554.52      561.08     10.11 o 
   8   1   1      224.13      226.73     11.18 o 
   9   1   1       12.38       14.91      6.59 o 
 -10   2   1        9.67        4.87      6.02 o 
  -9   2   1        5.59        8.89      3.17 o 
  -8   2   1       14.84       12.27      2.81 o 
  -7   2   1      272.23      289.57      5.24 o 
  -6   2   1     2592.56     2602.74     32.94 o 
  -5   2   1      330.68      366.30      4.87 o 
  -4   2   1     1336.16     1356.26     16.19 o 
  -3   2   1      440.44      457.99      5.24 o 
  -2   2   1     2785.05     2757.21     29.03 o 
  -1   2   1     6800.98     5915.82     54.52 o 
   0   2   1      375.56      396.64      3.77 o 
   1   2   1       77.89       87.52      2.86 o 
   2   2   1      598.02      633.78      7.08 o 
   3   2   1      344.31      300.37      4.05 o 
   4   2   1      592.44      529.78      7.47 o 
   5   2   1       37.47       43.62      1.86 o 
   6   2   1      964.19      935.11     14.03 o 
   7   2   1       53.14       56.00      4.04 o 
   8   2   1      307.12      317.75      9.50 o 
 -10   3   1      101.26      102.89      5.78 o 
  -9   3   1       12.19       13.65      3.30 o 
  -8   3   1       52.97       58.84      4.87 o 
  -7   3   1      269.61      256.97      4.36 o 
  -6   3   1      449.42      443.44      9.72 o 
  -5   3   1     1493.35     1406.53     18.07 o 
  -4   3   1     6951.31     7200.57     76.78 o 
  -3   3   1      382.97      356.01      4.19 o 
  -2   3   1      912.12      845.47      8.53 o 
  -1   3   1     3124.34     3017.01     28.40 o 
   0   3   1     2794.10     2811.66     28.79 o 
   1   3   1     2446.68     2842.42     28.75 o 
   2   3   1     2841.86     2818.67     31.06 o 
   3   3   1      239.43      239.78      5.04 o 
   4   3   1      254.66      233.03      4.30 o 
   5   3   1       32.33       39.27      2.03 o 
   6   3   1       25.55       35.55      3.34 o 
   7   3   1      609.82      585.26     13.98 o 
 -10   4   1       47.41       43.86      4.13 o 
  -9   4   1        5.16        1.37      2.96 o 
  -8   4   1      215.38      234.29      5.36 o 
  -7   4   1      301.08      315.26      5.55 o 
  -6   4   1      360.78      327.03      5.04 o 
  -5   4   1      230.43      212.97      3.20 o 
  -4   4   1       41.65       49.59      2.01 o 
  -3   4   1     2031.38     2130.76     21.14 o 
  -2   4   1     3766.41     3592.78     36.71 o 
  -1   4   1       90.14       72.25      1.15 o 
   0   4   1       10.03       20.41      2.04 o 
   1   4   1      309.90      321.72      3.98 o 
   2   4   1       87.89       81.76      1.77 o 
   3   4   1     1201.55     1179.54     14.98 o 
   4   4   1     1289.30     1274.21     18.42 o 
   5   4   1       18.58       16.15      3.74 o 
   6   4   1       44.65       45.06      3.84 o 
   7   4   1      156.08      155.68      6.77 o 
 -10   5   1       40.31       44.79      4.27 o 
  -9   5   1        3.56        5.60      4.16 o 
  -8   5   1      120.88      111.58      3.29 o 
  -7   5   1       40.79       37.76      2.90 o 
  -6   5   1     2611.71     2548.72     29.45 o 
  -5   5   1       52.15       53.82      1.67 o 
  -4   5   1      629.09      612.53      7.61 o 
  -3   5   1      495.66      453.90      5.00 o 
  -2   5   1       21.71       18.77      0.77 o 
  -1   5   1     4274.25     4471.71     42.18 o 
   0   5   1      445.41      468.35      5.97 o 
   1   5   1      136.55      131.93      2.37 o 
   2   5   1      445.15      414.18      5.18 o 
   3   5   1       12.77       10.56      1.72 o 
   4   5   1       77.07       87.78      3.63 o 
   5   5   1      121.59      110.60      5.17 o 
   6   5   1      316.47      324.50     10.18 o 
 -10   6   1      199.87      192.26     10.46 o 
  -9   6   1       42.55       44.43      2.97 o 
  -8   6   1      305.79      307.11      9.52 o 
  -7   6   1      585.50      559.83      7.94 o 
  -6   6   1      541.72      549.44      7.66 o 
  -5   6   1     1139.74     1118.28     13.42 o 
  -4   6   1      316.80      324.70      4.57 o 
  -3   6   1      360.53      320.19      4.02 o 
  -2   6   1     1595.45     1529.56     16.20 o 
  -1   6   1       52.00       59.99      1.53 o 
   0   6   1      180.40      191.25      2.77 o 
   1   6   1       10.56       14.72      0.92 o 
   2   6   1      972.31      921.31     10.56 o 
   3   6   1      457.61      457.63     10.95 o 
   4   6   1       46.22       55.60      3.75 o 
   5   6   1        9.46       12.61      5.16 o 
  -9   7   1       22.12       22.99      2.52 o 
  -8   7   1       11.80        8.01      2.10 o 
  -7   7   1       15.69       15.94      1.69 o 
  -6   7   1     1190.68     1181.60     15.30 o 
  -5   7   1      341.71      349.25      5.37 o 
  -4   7   1      662.47      654.21      8.33 o 
  -3   7   1       17.38       14.11      1.05 o 
  -2   7   1       79.24       73.74      1.82 o 
  -1   7   1      747.66      758.89      8.51 o 
   0   7   1       51.07       50.60      1.41 o 
   1   7   1       45.04       46.34      1.78 o 
   2   7   1      281.41      268.03      6.18 o 
   3   7   1      214.92      197.09      6.49 o 
   4   7   1      251.57      296.96     12.33 o 
  -9   8   1        7.78       13.52      2.97 o 
  -8   8   1      451.53      442.98      8.56 o 
  -7   8   1       23.31       28.20      2.10 o 
  -6   8   1      298.16      294.92      5.09 o 
  -5   8   1      709.18      711.72      9.78 o 
  -4   8   1      255.09      240.12      4.25 o 
  -3   8   1      581.05      576.48      7.24 o 
  -2   8   1      271.71      278.84      3.96 o 
  -1   8   1       60.22       67.45      1.83 o 
   0   8   1      126.86      129.60      2.38 o 
   1   8   1       11.53        7.55      2.32 o 
   2   8   1      296.83      315.59     12.61 o 
   3   8   1      121.43      114.37      8.60 o 
  -8   9   1        1.77        1.35      2.88 o 
  -7   9   1      356.24      367.66      7.96 o 
  -6   9   1     1261.07     1241.66     16.31 o 
  -5   9   1       36.54       34.93      2.13 o 
  -4   9   1      139.42      139.13      4.15 o 
  -3   9   1       17.04       16.86      1.61 o 
  -2   9   1      698.17      728.93      9.03 o 
  -1   9   1      292.08      320.73      4.18 o 
   0   9   1       77.54       78.12      3.39 o 
   1   9   1       34.33       47.64      4.04 o 
  -7  10   1       27.72       25.77      3.11 o 
  -6  10   1      349.99      360.47      7.92 o 
  -5  10   1      267.47      272.55      6.62 o 
  -4  10   1       31.14       32.26      2.98 o 
  -3  10   1      215.03      226.65      7.76 o 
  -2  10   1       35.05       33.86      2.25 o 
  -1  10   1      178.02      174.92      5.57 o 
   0 -10   2       80.49       92.76      4.58 o 
   1 -10   2        1.18        0.87      2.85 o 
   2 -10   2      384.27      409.90     10.61 o 
   3 -10   2      149.41      154.36      6.50 o 
   4 -10   2       84.04       90.13      3.24 o 
   5 -10   2      461.41      469.26      9.23 o 
   6 -10   2       72.85       67.76      3.77 o 
   7 -10   2      116.92      116.54      4.37 o 
  -2  -9   2       45.05       48.61      6.02 o 
  -1  -9   2       11.61       15.75      3.17 o 
   0  -9   2      105.93      112.86      6.60 o 
   1  -9   2      677.90      701.91     13.43 o 
   2  -9   2       18.44       17.21      1.97 o 
   3  -9   2        1.19        2.27      1.83 o 
   4  -9   2       20.75       24.04      2.11 o 
   5  -9   2       42.44       40.94      2.25 o 
   6  -9   2      404.67      387.68      8.18 o 
   7  -9   2       43.37       39.23      2.70 o 
   8  -9   2       26.09       20.77      2.67 o 
  -3  -8   2      375.89      377.35     10.53 o 
  -2  -8   2       18.26       16.11      3.51 o 
  -1  -8   2       37.59       43.53      2.85 o 
   0  -8   2      251.11      250.16      5.19 o 
   1  -8   2        4.91        7.30      1.51 o 
   2  -8   2      412.48      417.87      7.07 o 
   3  -8   2      104.39      103.91      2.75 o 
   4  -8   2      485.52      484.19      8.20 o 
   5  -8   2      345.34      324.01      5.31 o 
   6  -8   2      222.41      207.90      4.10 o 
   7  -8   2      197.36      189.77      4.12 o 
   8  -8   2       53.28       59.76      2.63 o 
   9  -8   2      156.96      163.41      4.80 o 
  -4  -7   2      466.46      484.14     17.49 o 
  -3  -7   2       32.04       40.01      3.75 o 
  -2  -7   2      569.36      588.47     22.63 o 
  -1  -7   2      338.99      348.13     11.71 o 
   0  -7   2      355.50      356.37      5.91 o 
   1  -7   2      796.03      815.02     11.00 o 
   2  -7   2      187.72      174.60      3.30 o 
   3  -7   2        7.35       10.71      1.99 o 
   4  -7   2       33.16       40.12      2.26 o 
   5  -7   2      443.53      426.74      5.95 o 
   6  -7   2      892.37      841.85     11.28 o 
   7  -7   2       35.43       31.18      1.93 o 
   8  -7   2        0.03       -1.14      1.68 o 
   9  -7   2       13.17       14.00      2.79 o 
  -5  -6   2        3.57        3.44      4.30 o 
  -4  -6   2      358.62      341.96     12.90 o 
  -3  -6   2      980.00      958.69     16.54 o 
  -2  -6   2      381.59      388.10      7.65 o 
  -1  -6   2      472.92      447.04      6.22 o 
   0  -6   2      264.29      272.09      6.86 o 
   1  -6   2      397.81      357.68      4.59 o 
   2  -6   2     1497.79     1500.11     17.01 o 
   3  -6   2      459.02      517.76      6.81 o 
   4  -6   2      503.61      492.14      8.63 o 
   5  -6   2      138.98      140.60      2.95 o 
   6  -6   2      905.37      867.77     11.46 o 
   7  -6   2      545.32      560.13      7.94 o 
   8  -6   2       51.71       55.17      3.60 o 
   9  -6   2       93.24       82.22      4.65 o 
  -6  -5   2       87.38      102.04      8.31 o 
  -5  -5   2       62.26       51.31      5.73 o 
  -4  -5   2        7.45        8.31      3.44 o 
  -3  -5   2     1477.59     1494.66     31.12 o 
  -2  -5   2     1214.84     1288.29     18.50 o 
  -1  -5   2      445.96      439.95      4.50 o 
   0  -5   2      727.96      667.77      7.45 o 
   1  -5   2      373.75      382.17      4.70 o 
   2  -5   2      478.06      430.58      5.60 o 
   3  -5   2       23.31       26.83      1.24 o 
   4  -5   2      271.22      244.43      3.90 o 
   5  -5   2      850.09      790.44      9.67 o 
   6  -5   2      561.25      552.00      7.16 o 
   7  -5   2      151.55      143.67      3.11 o 
   8  -5   2      108.55      111.75      4.45 o 
   9  -5   2      225.39      224.94      7.22 o 
  10  -5   2      305.32      306.08      8.94 o 
  -7  -4   2       18.21       18.06      5.73 o 
  -6  -4   2       74.61       86.57      7.45 o 
  -5  -4   2      168.30      161.95      7.74 o 
  -4  -4   2     1955.24     1908.83     30.82 o 
  -3  -4   2      869.14      869.23     10.86 o 
  -2  -4   2        8.71       14.18      0.82 o 
  -1  -4   2       46.55       34.86      1.53 o 
   0  -4   2      372.60      335.55      4.05 o 
   1  -4   2     5766.72     5844.58     76.60 o 
   2  -4   2     3335.70     3514.19     41.22 o 
   3  -4   2      452.76      460.36      5.87 o 
   4  -4   2      100.34      105.13      2.00 o 
   5  -4   2      211.84      206.44      3.13 o 
   6  -4   2     1726.98     1660.76     19.47 o 
   7  -4   2      269.90      279.28      4.54 o 
   8  -4   2       85.74       81.16      6.16 o 
   9  -4   2       57.23       55.24      4.06 o 
  10  -4   2        1.19        3.30      3.79 o 
  -8  -3   2      160.27      175.42     10.61 o 
  -7  -3   2       86.10       89.43      7.74 o 
  -6  -3   2        2.86        2.87      4.01 o 
  -5  -3   2       22.99       16.42      2.12 o 
  -4  -3   2      328.55      337.29      5.16 o 
  -3  -3   2     2728.47     2723.63     30.13 o 
  -2  -3   2     1180.25     1174.19     12.00 o 
  -1  -3   2       15.47       14.87      0.44 o 
   0  -3   2      684.20      711.04      8.07 o 
   1  -3   2      305.49      378.23      5.13 o 
   2  -3   2     1066.70     1028.22     12.31 o 
   3  -3   2      191.52      174.98      2.60 o 
   4  -3   2     1469.83     1455.31     17.39 o 
   5  -3   2     1056.80     1058.23     12.47 o 
   6  -3   2       19.47       21.82      1.22 o 
   7  -3   2      722.15      705.60     26.23 o 
   8  -3   2      263.07      249.41      8.60 o 
   9  -3   2      384.71      396.18     10.04 o 
  10  -3   2      130.57      132.21      6.40 o 
  -8  -2   2        3.45        0.57      4.59 o 
  -7  -2   2      215.51      217.56     10.32 o 
  -6  -2   2      248.42      241.64     10.03 o 
  -5  -2   2      173.25      168.80      3.55 o 
  -4  -2   2     1835.35     1883.78     21.94 o 
  -3  -2   2        2.54        5.51      0.52 o 
  -2  -2   2      774.57      859.43     10.27 o 
  -1  -2   2     1156.30     1183.63     13.19 o 
   0  -2   2     2923.59     2827.18     33.06 o 
   1  -2   2     6900.38     6384.00     87.77 o 
   2  -2   2      471.61      435.56      5.38 o 
   3  -2   2       15.60       21.11      0.77 o 
   4  -2   2      103.53       80.53      1.46 o 
   5  -2   2     1271.17     1286.10     16.40 o 
   6  -2   2     1986.34     2003.77     25.60 o 
   7  -2   2        5.13        7.06      2.20 o 
   8  -2   2        5.80        4.22      2.75 o 
   9  -2   2       11.49        9.50      3.44 o 
  -9  -1   2       40.75       44.14      7.17 o 
  -8  -1   2      585.82      569.84     19.49 o 
  -7  -1   2      282.50      268.30     11.18 o 
  -6  -1   2        0.65        3.49      2.32 o 
  -5  -1   2        8.96       14.20      1.01 o 
  -4  -1   2     1293.67     1260.73     16.24 o 
  -3  -1   2     2236.60     2302.59     29.26 o 
  -2  -1   2      416.38      389.90      4.71 o 
  -1  -1   2        5.89        7.23      0.31 o 
   0  -1   2      987.26     1175.77     18.29 o 
   1  -1   2     2060.97     2228.37     34.03 o 
   2  -1   2     2609.44     2648.30     34.28 o 
   3  -1   2      403.25      351.37      4.15 o 
   4  -1   2     1467.41     1486.12     15.10 o 
   5  -1   2      481.50      479.45      5.90 o 
   6  -1   2      602.25      610.45      7.60 o 
   7  -1   2      937.38      904.19     22.64 o 
   8  -1   2      118.74      112.79      5.02 o 
   9  -1   2       48.04       55.37      4.34 o 
  -9   0   2       82.05       84.56      7.74 o 
  -8   0   2       70.66       78.54      6.88 o 
  -7   0   2      335.42      325.39      6.71 o 
  -6   0   2      495.20      480.22      7.50 o 
  -5   0   2      214.96      214.83      3.06 o 
  -4   0   2     1343.42     1370.66     16.22 o 
  -3   0   2      172.52      198.63      2.64 o 
  -2   0   2        9.28       16.07      1.16 o 
  -1   0   2       21.39       30.62      0.50 o 
   0   0   2     1411.26     1696.41     16.37 o 
   1   0   2     4386.65     4264.73     44.66 o 
   2   0   2      180.42      202.58      2.95 o 
   3   0   2      654.51      573.88     12.35 o 
   4   0   2      507.96      521.42      6.02 o 
   5   0   2     1167.11     1134.37     13.28 o 
   6   0   2      836.37      801.41     10.56 o 
   7   0   2       17.34       17.18      2.27 o 
   8   0   2       11.63       13.93      3.23 o 
   9   0   2       57.86       56.08      4.40 o 
  -9   1   2      408.05      442.86     16.91 o 
  -8   1   2      590.37      570.31     12.32 o 
  -7   1   2       34.19       31.21      1.74 o 
  -6   1   2      155.53      138.03      3.01 o 
  -5   1   2      685.01      724.35      9.76 o 
  -4   1   2     6363.35     6754.50     78.64 o 
  -3   1   2     1456.54     1343.03     14.81 o 
  -2   1   2      103.20      100.23      1.52 o 
  -1   1   2      298.35      268.32      2.89 o 
   0   1   2      676.13      652.74      8.71 o 
   1   1   2     2792.53     2883.06     39.88 o 
   2   1   2     2643.91     2586.33     39.17 o 
   3   1   2      394.59      418.81      6.84 o 
   4   1   2      307.81      273.17      4.55 o 
   5   1   2       85.85       98.20      2.26 o 
   6   1   2     1072.33     1037.51     15.51 o 
   7   1   2      365.18      348.60      7.08 o 
   8   1   2       76.68       68.95      3.40 o 
 -10   2   2        8.86       12.33      6.59 o 
  -9   2   2       10.64        9.46      5.16 o 
  -8   2   2      681.08      675.61     18.35 o 
  -7   2   2      335.53      302.55      5.43 o 
  -6   2   2      363.63      367.09      5.45 o 
  -5   2   2     1457.57     1542.35     18.38 o 
  -4   2   2     2320.30     2363.81     36.75 o 
  -3   2   2      962.50      896.58      9.71 o 
  -2   2   2      437.75      381.76      4.28 o 
  -1   2   2      809.47      883.82      8.77 o 
   0   2   2     5066.51     4995.10     50.63 o 
   1   2   2      748.64      766.07      8.21 o 
   2   2   2      282.03      251.00      4.79 o 
   3   2   2      562.20      546.76      7.22 o 
   4   2   2      951.68      962.77     14.06 o 
   5   2   2      920.09      878.87     13.17 o 
   6   2   2       38.19       40.42      2.91 o 
   7   2   2      132.78      130.07      4.30 o 
   8   2   2        4.05        1.65      3.71 o 
 -10   3   2       10.53        9.46      5.73 o 
  -9   3   2      351.22      387.25     12.33 o 
  -8   3   2      101.16      102.21      3.69 o 
  -7   3   2     1084.88     1070.82     21.92 o 
  -6   3   2     2105.85     2098.98     29.33 o 
  -5   3   2      581.77      601.16      8.17 o 
  -4   3   2     3619.81     3517.29     41.28 o 
  -3   3   2      171.27      155.83      2.09 o 
  -2   3   2       58.50       44.37      0.88 o 
  -1   3   2       81.74       97.31      1.90 o 
   0   3   2       88.43       80.44      1.23 o 
   1   3   2     2079.82     1895.47     18.90 o 
   2   3   2      557.07      524.78      6.07 o 
   3   3   2        3.66        6.53      1.28 o 
   4   3   2       74.02       60.54      2.30 o 
   5   3   2      733.06      698.62     10.86 o 
   6   3   2     1346.44     1341.90     21.75 o 
   7   3   2      212.70      214.64      7.74 o 
 -10   4   2        0.06       -3.43      3.43 o 
  -9   4   2        1.72        5.04      2.96 o 
  -8   4   2      579.86      577.16     10.25 o 
  -7   4   2      645.06      648.92      9.85 o 
  -6   4   2      384.53      428.94      6.29 o 
  -5   4   2        0.39        0.66      0.89 o 
  -4   4   2      120.12      111.23      2.02 o 
  -3   4   2     2816.84     2685.81     26.56 o 
  -2   4   2     2515.01     2629.69     24.84 o 
  -1   4   2     1323.56     1406.34     14.64 o 
   0   4   2     2544.59     2524.89     24.25 o 
   1   4   2      218.77      191.43      2.48 o 
   2   4   2     1688.56     1697.31     19.36 o 
   3   4   2      316.73      332.25      5.62 o 
   4   4   2      216.28      204.70      5.13 o 
   5   4   2      372.94      357.76      8.24 o 
   6   4   2        1.14        2.37      3.14 o 
   7   4   2      108.57      119.97      6.27 o 
 -10   5   2       45.37       54.51      4.48 o 
  -9   5   2       34.77       41.16      2.97 o 
  -8   5   2       99.40      102.09      4.10 o 
  -7   5   2      413.90      416.82      6.91 o 
  -6   5   2      329.37      345.77      6.54 o 
  -5   5   2      597.33      581.96      7.37 o 
  -4   5   2      743.11      689.14      7.67 o 
  -3   5   2      347.16      332.46      4.06 o 
  -2   5   2      207.24      207.60      4.36 o 
  -1   5   2       13.32       14.87      0.69 o 
   0   5   2      763.27      707.42      7.53 o 
   1   5   2     1859.76     1874.95     18.90 o 
   2   5   2      337.81      345.13      6.62 o 
   3   5   2      293.19      273.78      4.68 o 
   4   5   2      125.14      115.15      3.75 o 
   5   5   2      759.74      706.69     16.91 o 
   6   5   2      347.67      358.05     21.93 o 
  -9   6   2      187.03      185.39      5.26 o 
  -8   6   2      748.02      761.88     13.12 o 
  -7   6   2       37.83       31.80      2.03 o 
  -6   6   2        0.15        0.48      1.23 o 
  -5   6   2        8.09        6.79      1.08 o 
  -4   6   2     1054.82     1025.58     11.18 o 
  -3   6   2     1907.30     1951.17     20.52 o 
  -2   6   2      253.25      257.83      3.40 o 
  -1   6   2        1.95        4.89      1.26 o 
   0   6   2       34.05       35.91      1.11 o 
   1   6   2      747.51      749.57      8.05 o 
   2   6   2      534.06      578.76      8.48 o 
   3   6   2      227.86      216.68      6.96 o 
   4   6   2      123.89      125.03      6.88 o 
   5   6   2        2.15        1.86      3.45 o 
  -9   7   2      135.97      133.25      4.09 o 
  -8   7   2       55.42       65.55      4.47 o 
  -7   7   2      936.47      936.25     13.93 o 
  -6   7   2       66.01       68.33      2.45 o 
  -5   7   2      102.53       92.64      2.60 o 
  -4   7   2      341.25      343.77      4.76 o 
  -3   7   2      185.97      183.20      2.84 o 
  -2   7   2      383.89      396.65      4.92 o 
  -1   7   2      134.91      122.10      2.13 o 
   0   7   2     1231.28     1224.43     15.37 o 
   1   7   2      127.46      137.35      2.74 o 
   2   7   2       38.78       45.97      2.54 o 
   3   7   2      180.51      179.41      6.38 o 
   4   7   2       70.32       65.93      6.31 o 
  -9   8   2       45.89       55.67      4.33 o 
  -8   8   2      242.02      258.12      6.49 o 
  -7   8   2        1.38        1.87      2.04 o 
  -6   8   2        5.05        4.68      1.98 o 
  -5   8   2       10.57        8.92      1.53 o 
  -4   8   2      319.17      330.14      4.77 o 
  -3   8   2      175.24      179.15      3.22 o 
  -2   8   2        1.75        1.25      1.30 o 
  -1   8   2        2.64        3.35      1.16 o 
   0   8   2        3.34        2.93      1.31 o 
   1   8   2      935.09      949.70     12.93 o 
   2   8   2      155.14      166.03     10.03 o 
   3   8   2        6.26        7.17      4.87 o 
  -8   9   2      397.05      427.54     10.80 o 
  -7   9   2      406.03      422.17      8.76 o 
  -6   9   2       90.69       90.69      3.54 o 
  -5   9   2      171.42      175.86      4.26 o 
  -4   9   2        1.44        0.68      1.62 o 
  -3   9   2      256.43      272.16      4.78 o 
  -2   9   2      230.00      225.44      4.16 o 
  -1   9   2       11.24        8.98      1.75 o 
   0   9   2      375.92      355.47     13.64 o 
  -6  10   2        4.75        8.57      2.73 o 
  -5  10   2       51.27       53.71      4.96 o 
  -4  10   2      497.67      518.58      9.90 o 
  -3  10   2       42.12       48.37      2.45 o 
  -2  10   2        1.34        2.75      1.90 o 
  -1  10   2       15.33       13.29      2.30 o 
   0 -10   3        5.18        8.53      3.75 o 
   1 -10   3       35.25       34.11      3.41 o 
   2 -10   3       11.68       12.35      2.94 o 
   3 -10   3      107.23      106.29      5.46 o 
   4 -10   3      774.12      774.76     14.19 o 
   5 -10   3       20.45       24.20      2.52 o 
   6 -10   3       98.87       92.43      3.64 o 
  -2  -9   3       24.33       25.78      4.24 o 
  -1  -9   3      130.02      123.67      4.82 o 
   0  -9   3      766.38      812.82     14.89 o 
   1  -9   3      318.78      326.70      7.54 o 
   2  -9   3       18.81       23.08      2.75 o 
   3  -9   3      542.02      537.25      8.76 o 
   4  -9   3      153.96      155.63      3.96 o 
   5  -9   3      575.12      568.15     11.39 o 
   6  -9   3      262.67      255.70      5.65 o 
   7  -9   3        3.97        3.65      2.30 o 
   8  -9   3       51.65       46.04      3.31 o 
  -3  -8   3       10.23       13.64      3.95 o 
  -2  -8   3      116.87      121.45      4.65 o 
  -1  -8   3      333.33      311.68      7.09 o 
   0  -8   3       36.51       40.38      2.29 o 
   1  -8   3      161.36      162.66      4.79 o 
   2  -8   3      539.41      555.53      9.14 o 
   3  -8   3      278.80      255.75      4.93 o 
   4  -8   3      257.84      251.01      5.14 o 
   5  -8   3        3.92        3.23      1.59 o 
   6  -8   3       98.66       94.38      3.12 o 
   7  -8   3      114.99      116.02      3.33 o 
   8  -8   3      381.91      381.35      7.61 o 
   9  -8   3       70.25       71.09      6.31 o 
  -4  -7   3       35.05       39.27      5.73 o 
  -3  -7   3        0.08        2.43      3.02 o 
  -2  -7   3        5.16        5.08      2.18 o 
  -1  -7   3      343.56      339.59      8.13 o 
   0  -7   3      363.98      373.30      7.65 o 
   1  -7   3      171.24      166.61      5.46 o 
   2  -7   3      269.07      253.86      3.91 o 
   3  -7   3       26.99       26.76      2.07 o 
   4  -7   3     2130.55     2069.21     28.73 o 
   5  -7   3      256.11      254.13      5.24 o 
   6  -7   3       57.37       58.69      2.42 o 
   7  -7   3       77.68       72.50      2.67 o 
   8  -7   3        5.08        3.97      1.88 o 
   9  -7   3      182.57      190.71      5.64 o 
  -5  -6   3      218.48      241.64     11.47 o 
  -4  -6   3      574.92      551.50     18.63 o 
  -3  -6   3      185.01      191.23      5.06 o 
  -2  -6   3      461.77      434.99      8.43 o 
  -1  -6   3      296.93      315.44      5.65 o 
   0  -6   3     1753.73     1711.82     21.88 o 
   1  -6   3      204.53      226.53      3.20 o 
   2  -6   3      377.08      365.90      5.02 o 
   3  -6   3     1180.42     1117.75     13.69 o 
   4  -6   3      121.72      122.80      2.66 o 
   5  -6   3      880.51      857.17     11.66 o 
   6  -6   3      214.00      212.71      4.13 o 
   7  -6   3       82.83       78.66      2.99 o 
   8  -6   3      317.48      324.20      8.71 o 
   9  -6   3       21.92       29.43      9.17 o 
  -6  -5   3      136.25      139.88      9.17 o 
  -4  -5   3       23.84       30.59      2.69 o 
  -3  -5   3       92.39       75.83      2.98 o 
  -2  -5   3       11.76       13.48      1.49 o 
  -1  -5   3      912.19      841.22      9.46 o 
   0  -5   3     2034.40     2187.26     22.62 o 
   1  -5   3       19.51       29.35      1.72 o 
   2  -5   3       11.55       13.70      0.95 o 
   3  -5   3      197.33      150.30      2.49 o 
   4  -5   3     3251.70     3156.52     44.69 o 
   5  -5   3      492.20      486.42      7.00 o 
   6  -5   3       47.32       47.42      1.77 o 
   7  -5   3       19.89       18.16      1.54 o 
   8  -5   3      249.02      247.00      5.92 o 
   9  -5   3       91.71       98.90      8.89 o 
  -7  -4   3        9.90       13.19      6.02 o 
  -6  -4   3      350.63      348.56     13.47 o 
  -5  -4   3     1412.29     1388.49     40.70 o 
  -4  -4   3      662.30      693.29     16.91 o 
  -3  -4   3      483.81      465.06      8.48 o 
  -2  -4   3       25.48       25.28      0.78 o 
  -1  -4   3        8.73        7.74      0.68 o 
   0  -4   3     2945.84     2966.59     32.84 o 
   1  -4   3      270.62      243.25      3.32 o 
   2  -4   3     1127.54     1043.88     12.63 o 
   3  -4   3      176.04      162.90      2.54 o 
   4  -4   3      119.05      120.69      2.26 o 
   5  -4   3     1262.18     1231.74     16.10 o 
   6  -4   3      578.30      554.55      7.14 o 
   7  -4   3      435.43      430.76      7.04 o 
   8  -4   3      624.71      606.52     13.26 o 
   9  -4   3        2.06       -2.35      3.30 o 
  -8  -3   3       17.40       19.49      6.31 o 
  -7  -3   3      133.91      141.60      9.17 o 
  -6  -3   3      274.92      257.40     10.89 o 
  -5  -3   3       21.31       16.01      2.06 o 
  -4  -3   3      440.62      426.29     10.12 o 
  -3  -3   3       84.24       92.39      1.62 o 
  -2  -3   3     2889.49     2868.47     29.99 o 
  -1  -3   3     4768.66     5193.44     70.14 o 
   0  -3   3     1356.92     1462.47     17.22 o 
   1  -3   3       15.16       14.52      0.59 o 
   2  -3   3      560.33      524.49      6.55 o 
   3  -3   3     3179.88     3193.81     37.59 o 
   4  -3   3     1860.96     1795.35     21.41 o 
   5  -3   3       11.70       10.93      1.03 o 
   6  -3   3      265.98      253.56      3.77 o 
   7  -3   3        3.27        4.56      1.64 o 
   8  -3   3      228.72      235.27      5.33 o 
   9  -3   3       56.42       63.66      4.27 o 
  -8  -2   3      131.13      141.89      9.46 o 
  -7  -2   3       48.45       51.02      5.73 o 
  -6  -2   3      506.15      493.02     16.34 o 
  -5  -2   3     2106.55     2070.68     35.03 o 
  -4  -2   3        6.29        8.92      1.79 o 
  -3  -2   3        5.48       11.70      0.81 o 
  -2  -2   3       26.44       18.78      1.04 o 
  -1  -2   3      339.43      333.48      6.00 o 
   0  -2   3     8806.13     8362.21    193.42 o 
   1  -2   3       19.63       20.05      0.61 o 
   2  -2   3     1022.69     1159.76     13.42 o 
   3  -2   3       22.61       24.02      0.81 o 
   4  -2   3     2681.55     2841.28     30.67 o 
   5  -2   3     1967.22     1908.00     20.40 o 
   6  -2   3      653.92      657.11     10.30 o 
   7  -2   3      593.18      600.55     12.04 o 
   8  -2   3        3.95        1.75      2.89 o 
   9  -2   3      123.79      138.33      6.24 o 
  -9  -1   3      291.18      309.00     14.05 o 
  -8  -1   3        9.90        9.75      5.16 o 
  -7  -1   3       37.75       29.81      4.87 o 
  -6  -1   3       34.28       32.73      2.65 o 
  -5  -1   3       26.51       35.60      1.37 o 
  -4  -1   3     2312.32     2277.34     26.76 o 
  -3  -1   3      363.32      335.46      4.64 o 
  -2  -1   3     4177.81     4429.22     46.02 o 
  -1  -1   3     2533.98     2654.37     47.45 o 
   0  -1   3        9.27       17.69      0.55 o 
   1  -1   3     2534.15     2584.28     27.05 o 
   2  -1   3     1479.25     1527.16     16.16 o 
   3  -1   3     3748.56     3972.70     46.30 o 
   4  -1   3      388.98      336.55      3.81 o 
   5  -1   3      696.46      675.36      8.95 o 
   6  -1   3      243.45      227.03      3.54 o 
   7  -1   3        6.02        6.93      1.61 o 
   8  -1   3      916.42      901.77     24.65 o 
   9  -1   3      103.92      105.89      5.78 o 
  -9   0   3        6.16        3.44      5.73 o 
  -8   0   3       44.19       45.29      5.73 o 
  -7   0   3      141.49      131.46      5.17 o 
  -6   0   3      451.94      467.90      7.30 o 
  -5   0   3      643.15      614.59      8.35 o 
  -4   0   3       86.67       96.84      1.70 o 
  -3   0   3      138.35      184.83      2.55 o 
  -2   0   3     2182.16     2303.25     23.52 o 
  -1   0   3     2364.59     2561.93     30.36 o 
   0   0   3     5714.56     5639.99     68.80 o 
   1   0   3      279.78      273.13      2.88 o 
   2   0   3      145.00      158.58      1.88 o 
   3   0   3      297.41      324.56      3.84 o 
   4   0   3     3245.50     3323.23     40.27 o 
   5   0   3     1445.12     1423.24     18.12 o 
   6   0   3        4.43        6.78      1.34 o 
   7   0   3        4.69        5.13      2.23 o 
   8   0   3       33.01       33.92      2.94 o 
   9   0   3      255.55      261.50      8.26 o 
  -9   1   3      189.03      181.44     10.89 o 
  -8   1   3        2.94       14.05      4.59 o 
  -7   1   3       95.05      104.43      2.91 o 
  -6   1   3       28.61       37.06      1.59 o 
  -5   1   3      415.80      406.58      5.83 o 
  -4   1   3      346.07      266.96      3.92 o 
  -3   1   3       46.66       49.17      1.07 o 
  -2   1   3     3800.83     3931.78     51.30 o 
  -1   1   3      145.01      139.89      2.02 o 
   0   1   3     4559.01     4730.68     53.14 o 
   1   1   3     3675.22     4018.61     39.50 o 
   2   1   3     1531.66     1630.36     22.87 o 
   3   1   3      500.22      454.22      8.30 o 
   4   1   3        0.33        2.59      0.85 o 
   5   1   3      410.99      379.96      5.56 o 
   6   1   3      464.96      484.14     15.47 o 
   7   1   3      111.33      108.29      4.24 o 
   8   1   3      257.90      246.62      6.35 o 
  -9   2   3      198.73      208.10     10.61 o 
  -8   2   3      148.40      152.58      5.37 o 
  -7   2   3      506.82      549.66      8.70 o 
  -6   2   3     1802.82     1848.04     26.81 o 
  -5   2   3      892.58      868.67     14.89 o 
  -4   2   3     1094.20     1065.25     15.60 o 
  -3   2   3        9.86       11.32      0.73 o 
  -2   2   3     1225.14     1243.34     13.41 o 
  -1   2   3     2512.89     2382.25     39.89 o 
   0   2   3     1949.17     1981.98     23.54 o 
   1   2   3      312.74      303.69      4.34 o 
   2   2   3      197.16      268.82      3.27 o 
   3   2   3     1920.13     1967.55     27.72 o 
   4   2   3     1833.53     1716.12     24.34 o 
   5   2   3       78.09       81.61      2.83 o 
   6   2   3       39.03       39.10      2.57 o 
   7   2   3       18.25       16.70      2.60 o 
   8   2   3      195.22      191.33      9.32 o 
 -10   3   3      228.10      232.47     12.04 o 
  -9   3   3       29.47       33.83      3.44 o 
  -8   3   3       35.18       38.91      2.58 o 
  -7   3   3       96.03       97.44      3.02 o 
  -5   3   3      563.53      509.57      7.05 o 
  -4   3   3      824.42      816.66      9.03 o 
  -3   3   3      461.59      488.03      5.55 o 
  -2   3   3     1014.22      939.25     10.25 o 
  -1   3   3      218.53      168.18      2.12 o 
   0   3   3     3622.55     3479.66     37.78 o 
   1   3   3      556.82      577.89      7.13 o 
   2   3   3      735.29      719.24      9.15 o 
   3   3   3      132.79      114.35      3.60 o 
   4   3   3      706.74      694.11     10.71 o 
   5   3   3      644.25      647.27     11.23 o 
   6   3   3        6.14       10.39      2.36 o 
   7   3   3       32.05       29.03      4.04 o 
 -10   4   3       44.95       41.97      8.17 o 
  -9   4   3      986.08      985.13     22.69 o 
  -8   4   3      592.44      592.01     10.59 o 
  -7   4   3      519.66      505.43      7.97 o 
  -6   4   3      439.09      423.74      6.23 o 
  -5   4   3       26.85       24.66      1.49 o 
  -4   4   3      989.82      964.12     11.21 o 
  -3   4   3      251.69      270.11      3.25 o 
  -2   4   3     1839.80     1680.11     16.07 o 
  -1   4   3     1125.13     1071.44     10.65 o 
   0   4   3       28.35       29.08      1.56 o 
   1   4   3      843.85      881.63     13.14 o 
   2   4   3      282.68      274.67      3.79 o 
   3   4   3     1333.92     1236.09     18.00 o 
   4   4   3     1766.15     1741.65     25.04 o 
   5   4   3       28.62       25.48      2.45 o 
   6   4   3       29.74       35.95      3.95 o 
 -10   5   3      117.84      126.66      5.92 o 
  -9   5   3        0.53        0.11      2.42 o 
  -8   5   3        7.19        7.56      1.77 o 
  -7   5   3       14.93       18.02      1.71 o 
  -6   5   3      454.74      438.93      7.00 o 
  -5   5   3     1575.95     1564.61     20.14 o 
  -4   5   3      435.01      449.09      5.27 o 
  -3   5   3      432.14      431.21      5.04 o 
  -2   5   3       64.75       74.19      1.51 o 
  -1   5   3     1597.84     1518.69     16.47 o 
   0   5   3     2852.65     2930.38     29.25 o 
   1   5   3       34.06       37.79      1.22 o 
   2   5   3        1.23        2.81      1.21 o 
   3   5   3       48.88       42.86      1.96 o 
   4   5   3      272.56      288.00      8.56 o 
   5   5   3      213.00      222.57      7.40 o 
   6   5   3       32.63       37.85      4.35 o 
  -9   6   3      270.33      289.35      7.96 o 
  -8   6   3       27.17       32.06      2.27 o 
  -7   6   3       54.99       54.13      2.40 o 
  -6   6   3        9.31       14.75      2.11 o 
  -5   6   3      761.67      741.39     10.94 o 
  -4   6   3      756.85      772.01      8.65 o 
  -3   6   3      101.37      102.89      2.02 o 
  -2   6   3      799.96      749.46      8.35 o 
  -1   6   3      351.90      379.51      6.15 o 
   0   6   3      303.79      306.11      3.80 o 
   1   6   3      743.28      718.94      8.40 o 
   2   6   3      725.83      669.50     11.56 o 
   3   6   3      854.80      826.46     15.22 o 
   4   6   3      109.06      106.99      6.59 o 
   5   6   3       82.48       92.17      5.63 o 
  -9   7   3      163.44      172.33      9.68 o 
  -8   7   3       22.44       23.52      2.57 o 
  -7   7   3       41.07       37.21      2.66 o 
  -6   7   3      615.02      638.81     18.69 o 
  -5   7   3      656.27      659.69     10.15 o 
  -4   7   3       23.99       26.90      1.41 o 
  -3   7   3       81.16       81.55      2.19 o 
  -2   7   3      391.78      374.21      5.32 o 
  -1   7   3     1186.32     1230.66     13.82 o 
   0   7   3      405.03      427.93      7.13 o 
   1   7   3       51.93       51.57      2.55 o 
   2   7   3        0.41        1.19      2.12 o 
   3   7   3      136.29      144.76      6.04 o 
   4   7   3      345.29      365.33     10.22 o 
  -8   8   3        5.26        7.85      2.69 o 
  -7   8   3        5.58        4.73      2.25 o 
  -6   8   3        7.59        8.53      2.21 o 
  -5   8   3      459.89      472.01      7.95 o 
  -4   8   3      254.57      252.29      4.42 o 
  -3   8   3      111.55      108.53      2.87 o 
  -2   8   3      264.61      266.77      6.14 o 
  -1   8   3       26.11       26.97      1.83 o 
   0   8   3      690.88      704.69     10.16 o 
   1   8   3      258.76      248.53      7.16 o 
   2   8   3      145.81      140.17      9.46 o 
  -7   9   3       17.78       17.98      3.50 o 
  -6   9   3      112.34      125.81      4.08 o 
  -5   9   3        2.48        3.08      1.96 o 
  -4   9   3      166.54      163.34      3.67 o 
  -3   9   3       58.64       57.62      2.35 o 
  -2   9   3      239.12      248.24      4.95 o 
  -1   9   3      517.70      520.67      7.45 o 
   0   9   3        1.21        0.73      2.44 o 
   1   9   3      133.87      135.58      9.75 o 
  -6  10   3       47.46       46.84      3.40 o 
  -5  10   3      339.60      351.49      9.10 o 
  -4  10   3       30.07       32.13      2.81 o 
  -3  10   3        3.84        3.62      2.20 o 
  -2  10   3       34.93       32.74      2.34 o 
   1 -10   4       79.87       81.49      4.16 o 
   2 -10   4      395.81      408.18     10.13 o 
   3 -10   4       93.54       94.42      4.56 o 
   4 -10   4       63.47       56.51      4.66 o 
   5 -10   4       30.24       35.09      3.55 o 
   6 -10   4       27.56       26.80      2.74 o 
  -1  -9   4      114.49      125.11      5.64 o 
   0  -9   4       82.24       97.98      6.36 o 
   1  -9   4      315.66      318.07      7.49 o 
   2  -9   4      338.27      333.84     14.17 o 
   3  -9   4      693.58      692.35     11.46 o 
   4  -9   4      211.70      209.21      4.72 o 
   5  -9   4       44.13       45.47      2.62 o 
   6  -9   4      435.24      409.73      9.03 o 
   7  -9   4      311.88      306.44      6.20 o 
  -3  -8   4      392.31      393.43     11.04 o 
  -2  -8   4      664.00      674.84     15.02 o 
  -1  -8   4       19.26       17.88      2.61 o 
   0  -8   4       73.14       76.82      6.08 o 
   1  -8   4      157.58      156.69      7.66 o 
   2  -8   4     1155.03     1153.56     16.73 o 
   3  -8   4      507.76      516.77      8.36 o 
   4  -8   4       18.88       21.80      1.99 o 
   5  -8   4       50.36       53.03      2.48 o 
   6  -8   4        6.67        7.01      1.95 o 
   7  -8   4      378.61      366.20      7.35 o 
   8  -8   4       48.55       48.94      3.10 o 
  -4  -7   4        1.10        2.10      3.54 o 
  -3  -7   4       98.59       95.66      6.33 o 
  -2  -7   4      700.23      706.79     12.90 o 
  -1  -7   4      551.28      569.40     11.45 o 
   0  -7   4      827.90      849.19     15.70 o 
   1  -7   4        3.68        5.43      1.81 o 
   2  -7   4        0.61        0.37      1.27 o 
   3  -7   4      637.77      609.69      8.63 o 
   4  -7   4      368.74      371.81      5.81 o 
   5  -7   4      294.04      286.21      4.91 o 
   6  -7   4      456.01      442.06      7.47 o 
   7  -7   4       10.32       11.41      1.76 o 
   8  -7   4      420.14      423.78      6.84 o 
   9  -7   4       12.21       13.74      3.01 o 
  -5  -6   4       35.50       40.42      6.02 o 
  -4  -6   4       63.52       74.50      4.76 o 
  -3  -6   4      492.29      470.55      9.14 o 
  -2  -6   4        2.75        3.60      1.87 o 
  -1  -6   4       38.68       31.73      1.99 o 
   0  -6   4      236.22      259.49      5.68 o 
   1  -6   4      675.70      632.97      8.06 o 
   2  -6   4     2965.49     2956.71     35.00 o 
   3  -6   4       48.11       46.01      1.60 o 
   4  -6   4        5.01        4.57      1.13 o 
   5  -6   4       17.89       17.11      1.41 o 
   6  -6   4      196.64      193.98      4.15 o 
   7  -6   4      749.56      769.53     10.53 o 
   8  -6   4      250.23      241.16      6.94 o 
   9  -6   4        0.65       -3.37      3.37 o 
  -6  -5   4       98.55       98.60      8.31 o 
  -5  -5   4      151.73      135.58      8.31 o 
  -4  -5   4       92.81       84.02      5.60 o 
  -3  -5   4       39.15       36.95      2.31 o 
  -2  -5   4     3879.50     3999.35     56.23 o 
  -1  -5   4       23.32       33.05      1.84 o 
   0  -5   4      232.20      200.19      2.74 o 
   1  -5   4      152.32      164.96      2.69 o 
   2  -5   4      896.60      882.66     10.85 o 
   3  -5   4     2447.88     2510.63     31.64 o 
   4  -5   4      158.00      142.50      2.98 o 
   5  -5   4       82.91       79.76      2.29 o 
   6  -5   4      139.93      136.34      3.39 o 
   7  -5   4        3.58        1.98      1.49 o 
   8  -5   4      220.26      220.04      7.12 o 
   9  -5   4       89.77       85.91      4.81 o 
  -7  -4   4        1.33       -2.58      5.45 o 
  -6  -4   4      171.10      190.90      9.75 o 
  -5  -4   4        9.65       11.75      3.73 o 
  -4  -4   4        7.79        8.95      1.77 o 
  -3  -4   4     1437.95     1406.11     27.06 o 
  -2  -4   4        0.93        3.96      1.04 o 
  -1  -4   4      508.36      496.58      8.97 o 
   0  -4   4     1126.02     1046.43     12.59 o 
   1  -4   4      142.21       99.77      1.86 o 
   2  -4   4     3667.21     3766.93     44.11 o 
   3  -4   4      198.69      208.16      3.14 o 
   4  -4   4      478.23      465.31      6.57 o 
   5  -4   4      149.70      136.17      2.81 o 
   6  -4   4     1148.50     1165.02     13.96 o 
   7  -4   4      142.20      139.24      4.16 o 
   8  -4   4        6.16        8.10      5.30 o 
   9  -4   4        4.65        8.56      3.51 o 
  -7  -3   4      775.15      814.06     26.37 o 
  -6  -3   4      153.32      134.72      8.03 o 
  -5  -3   4       91.97       88.53      3.99 o 
  -4  -3   4      440.30      437.54      9.82 o 
  -3  -3   4      527.90      572.37      8.77 o 
  -2  -3   4     3976.38     4043.17     49.35 o 
  -1  -3   4      114.95      105.61      3.28 o 
   0  -3   4       33.67       38.58      1.02 o 
   1  -3   4      701.13      741.44      9.01 o 
   2  -3   4     2059.79     2177.31     25.70 o 
   3  -3   4     1381.31     1382.75     16.60 o 
   4  -3   4      341.46      317.51      4.69 o 
   5  -3   4      569.78      632.17      8.64 o 
   6  -3   4      510.40      485.64      7.79 o 
   7  -3   4      302.09      309.78      5.48 o 
   8  -3   4      526.31      518.12      9.38 o 
   9  -3   4        6.75       12.27      4.73 o 
  -8  -2   4        4.37        0.00      5.45 o 
  -7  -2   4      154.05      167.69      9.17 o 
  -6  -2   4      195.55      200.86      6.04 o 
  -5  -2   4       73.96       70.77      4.59 o 
  -4  -2   4     1353.35     1366.92     21.37 o 
  -3  -2   4     1214.90     1289.21     17.26 o 
  -2  -2   4      794.65      831.36     11.48 o 
  -1  -2   4      181.97      136.37      2.70 o 
   0  -2   4     3441.83     3657.38     38.23 o 
   1  -2   4     1247.18     1398.88     16.30 o 
   2  -2   4      216.73      179.16      2.56 o 
   3  -2   4     1600.99     1640.37     17.94 o 
   4  -2   4     1843.45     1802.11     20.90 o 
   5  -2   4       57.59       56.27      1.50 o 
   6  -2   4      755.92      768.72      9.46 o 
   7  -2   4      116.38      111.50      3.09 o 
   8  -2   4        5.76        5.45      6.31 o 
   9  -2   4       61.28       52.41      5.16 o 
  -8  -1   4      351.24      362.31     14.33 o 
  -7  -1   4      606.68      587.04     19.49 o 
  -6  -1   4      457.68      478.47     11.47 o 
  -5  -1   4      121.86      109.95      2.78 o 
  -4  -1   4      827.93      845.41     10.23 o 
  -3  -1   4     2985.56     3115.50     32.42 o 
  -2  -1   4     3065.48     3065.85     28.15 o 
  -1  -1   4     1219.65     1302.36     12.86 o 
   0  -1   4      499.97      493.45      4.95 o 
   1  -1   4     1117.14     1342.68     14.22 o 
   2  -1   4     6638.49     7100.59     73.92 o 
   3  -1   4      811.82      790.04      8.68 o 
   4  -1   4      905.05     1020.57     11.72 o 
   5  -1   4      121.87      129.32      2.47 o 
   6  -1   4      223.60      235.90      3.97 o 
   7  -1   4      661.20      627.24     12.08 o 
   8  -1   4      584.90      562.36     12.77 o 
   9  -1   4      133.69      133.73      6.45 o 
  -9   0   4        5.04       -0.86      5.45 o 
  -8   0   4        1.19       -0.86      4.59 o 
  -7   0   4      229.18      231.17      8.03 o 
  -6   0   4     1248.85     1184.95     20.72 o 
  -5   0   4      121.60      141.09      2.60 o 
  -4   0   4      446.62      448.58      5.44 o 
  -3   0   4      210.46      212.20      2.79 o 
  -2   0   4     4564.86     4596.51     45.48 o 
  -1   0   4     1945.93     1980.94     21.13 o 
   0   0   4      811.46      942.05      9.26 o 
   1   0   4      789.89      825.66      8.19 o 
   2   0   4     1684.53     1978.53     23.98 o 
   3   0   4     2495.97     2452.68     25.79 o 
   4   0   4      655.87      636.87      8.39 o 
   5   0   4       47.04       46.59      1.69 o 
   6   0   4     1612.54     1562.85     23.98 o 
   7   0   4       40.19       43.84      2.82 o 
   8   0   4        7.20        9.15      2.69 o 
  -9   1   4       41.17       43.57      6.88 o 
  -8   1   4       44.01       44.43      5.45 o 
  -7   1   4       30.26       26.42      2.28 o 
  -6   1   4      302.53      290.30      5.02 o 
  -5   1   4      299.04      279.28      4.71 o 
  -4   1   4     2282.42     2371.79     32.03 o 
  -3   1   4     1612.02     1557.52     17.68 o 
  -2   1   4       31.25       34.06      1.73 o 
  -1   1   4     2060.06     2051.90     23.84 o 
   0   1   4     1454.30     1692.89     17.88 o 
   1   1   4      264.51      254.87      2.85 o 
   2   1   4     5699.82     6030.20     62.80 o 
   3   1   4       55.75       60.31      1.76 o 
   4   1   4      238.45      224.48      3.68 o 
   5   1   4       80.74      102.01      2.64 o 
   6   1   4      655.10      634.16     11.18 o 
   7   1   4     1197.37     1182.06     19.68 o 
   8   1   4      136.83      144.46      5.06 o 
  -9   2   4       28.68       31.82      6.31 o 
  -8   2   4      340.01      350.97     12.33 o 
  -7   2   4      327.70      322.68      5.73 o 
  -6   2   4       36.51       32.72      1.66 o 
  -5   2   4        4.80        3.58      0.88 o 
  -4   2   4      220.70      209.41      2.97 o 
  -3   2   4     1318.58     1291.08     20.49 o 
  -2   2   4     5660.38     5508.10     65.06 o 
  -1   2   4     1854.07     2079.79     27.42 o 
   0   2   4       52.37       73.12      1.56 o 
   1   2   4       18.97       39.17      1.18 o 
   2   2   4     1264.48     1220.59     15.40 o 
   3   2   4      720.86      738.79     11.08 o 
   4   2   4     1277.34     1317.99     19.12 o 
   5   2   4        5.24        5.41      1.85 o 
   6   2   4      324.89      315.99      6.83 o 
   7   2   4      106.08      102.75      4.34 o 
   8   2   4       66.55       71.04      4.48 o 
  -9   3   4      115.43      120.68      8.89 o 
  -8   3   4      699.57      674.39     11.68 o 
  -7   3   4        2.90        5.65      1.59 o 
  -6   3   4     1349.21     1342.97     19.23 o 
  -5   3   4      130.92      135.57      2.96 o 
  -4   3   4      766.16      719.01      8.62 o 
  -3   3   4      707.03      666.96      7.51 o 
  -2   3   4      491.81      423.63      5.75 o 
  -1   3   4      960.24      993.44     12.06 o 
   0   3   4     1892.48     2072.02     24.65 o 
   1   3   4     1238.23     1177.49     14.00 o 
   2   3   4      674.66      715.61      9.40 o 
   3   3   4      129.58      138.81      3.56 o 
   4   3   4        2.97        2.65      1.57 o 
   5   3   4      180.26      172.89      4.63 o 
   6   3   4      663.82      650.31     14.78 o 
   7   3   4      108.25      102.71      6.87 o 
  -9   4   4       21.24       22.28      2.79 o 
  -8   4   4       57.38       62.72      3.03 o 
  -7   4   4      256.87      265.18      5.59 o 
  -6   4   4      168.36      179.30      3.79 o 
  -5   4   4       78.58       79.98      2.33 o 
  -4   4   4       22.61       20.10      1.44 o 
  -3   4   4     2044.70     1843.44     22.37 o 
  -2   4   4     1402.34     1326.34     18.60 o 
  -1   4   4       11.64       17.08      0.83 o 
   0   4   4       28.66       42.25      1.35 o 
   1   4   4       60.35       54.79      1.82 o 
   2   4   4     3843.03     3854.71     53.68 o 
   3   4   4      215.30      229.35      4.56 o 
   4   4   4       18.26       16.15      2.15 o 
   5   4   4        4.29        4.96      2.36 o 
   6   4   4       52.83       63.73      3.57 o 
  -9   5   4      122.11      118.16      5.35 o 
  -8   5   4        0.55        3.13      2.14 o 
  -7   5   4      252.50      254.88      5.30 o 
  -6   5   4      906.91      938.31     13.61 o 
  -5   5   4      273.87      268.40      3.87 o 
  -4   5   4      533.21      522.42      7.05 o 
  -3   5   4       23.79       29.37      1.16 o 
  -2   5   4     2046.50     2055.79     24.89 o 
  -1   5   4     1099.19     1134.90     13.54 o 
   0   5   4      211.55      190.16      3.46 o 
   1   5   4      674.65      641.28     14.08 o 
   2   5   4     1050.87     1026.83     14.07 o 
   3   5   4      244.83      278.31      5.96 o 
   4   5   4      192.73      208.35      5.29 o 
   5   5   4       43.27       40.68      3.11 o 
  -9   6   4        2.71        4.42      3.10 o 
  -8   6   4      488.80      517.01     12.18 o 
  -7   6   4      139.45      150.07      4.37 o 
  -6   6   4        2.74        0.84      1.71 o 
  -5   6   4       31.35       28.57      1.66 o 
  -4   6   4      118.65      106.69      2.76 o 
  -3   6   4     1510.22     1502.53     19.03 o 
  -2   6   4      493.35      500.64      6.94 o 
  -1   6   4      210.63      204.22      3.51 o 
   0   6   4      964.86      960.29     10.92 o 
   1   6   4      221.78      223.19      7.88 o 
   2   6   4      775.04      810.27     13.77 o 
   3   6   4       76.99       74.82      3.53 o 
   4   6   4       43.23       45.30      3.72 o 
  -9   7   4        3.03        0.78      3.30 o 
  -8   7   4       75.66       81.39      6.42 o 
  -7   7   4      790.17      819.02     18.47 o 
  -6   7   4      415.31      436.59     10.26 o 
  -5   7   4        4.00        4.35      1.57 o 
  -4   7   4       25.57       28.38      2.19 o 
  -3   7   4      121.30      119.14      3.18 o 
  -2   7   4      954.84      949.73     13.20 o 
  -1   7   4      370.91      345.26      5.70 o 
   0   7   4      615.63      569.56     11.29 o 
   1   7   4      192.33      169.17      5.78 o 
   2   7   4       51.24       64.03      3.99 o 
   3   7   4      278.71      293.55      8.26 o 
  -8   8   4      217.37      247.37     10.03 o 
  -7   8   4       14.84       17.34      3.82 o 
  -6   8   4      249.74      241.29      5.82 o 
  -5   8   4      217.07      211.69      5.40 o 
  -4   8   4      379.23      385.18      7.34 o 
  -3   8   4      543.91      553.66      8.51 o 
  -2   8   4      111.35      109.07      3.19 o 
  -1   8   4      397.86      390.73      8.34 o 
   0   8   4       97.46       95.49      3.66 o 
   1   8   4      260.92      260.36      7.71 o 
   2   8   4      443.29      437.55     10.88 o 
  -7   9   4      226.76      234.76      9.75 o 
  -6   9   4       22.20       23.35      3.30 o 
  -5   9   4       15.40       17.58      2.21 o 
  -4   9   4        1.07       -0.04      1.97 o 
  -3   9   4      263.69      268.52      5.79 o 
  -2   9   4      777.26      775.96     11.47 o 
  -1   9   4       27.67       30.90      2.87 o 
   0   9   4        2.62        3.67      2.66 o 
  -5  10   4       57.57       61.84      4.19 o 
  -4  10   4       81.56       93.15      7.29 o 
  -3  10   4       33.49       30.39      3.19 o 
   1 -10   5      149.68      170.06      7.14 o 
   2 -10   5      235.23      240.93      7.06 o 
   3 -10   5        9.98        8.77      3.84 o 
   4 -10   5      213.92      202.13      7.58 o 
   5 -10   5       97.41       93.51      4.47 o 
  -1  -9   5        5.88        6.86      3.01 o 
   0  -9   5      404.42      392.78     12.11 o 
   1  -9   5       35.16       31.05      3.18 o 
   2  -9   5        1.71        0.47      2.64 o 
   3  -9   5        4.13        4.32      2.71 o 
   4  -9   5       47.40       41.19      2.59 o 
   5  -9   5      594.42      582.30      9.64 o 
   6  -9   5      250.15      253.90      6.22 o 
   7  -9   5        2.35        2.66      2.41 o 
  -3  -8   5      158.25      166.64      7.31 o 
  -2  -8   5       25.18       32.11      3.24 o 
  -1  -8   5      153.94      138.43      4.85 o 
   0  -8   5       60.73       55.13      3.28 o 
   1  -8   5      995.14     1023.82     20.55 o 
   2  -8   5      330.41      327.87      7.44 o 
   3  -8   5       54.85       52.88      2.32 o 
   4  -8   5      637.74      614.36      9.78 o 
   5  -8   5       43.18       45.10      2.39 o 
   6  -8   5       61.37       64.27      2.83 o 
   7  -8   5      101.39      110.21      3.65 o 
   8  -8   5      323.02      311.92      9.34 o 
  -4  -7   5       77.17       72.57     10.18 o 
  -3  -7   5      244.26      256.15      6.66 o 
  -2  -7   5      107.67      108.82      5.02 o 
  -1  -7   5        9.71       11.61      2.27 o 
   0  -7   5      865.41      882.89     15.91 o 
   1  -7   5       24.37       35.29      2.35 o 
   2  -7   5      280.37      269.63      5.46 o 
   3  -7   5      121.53      121.12      3.23 o 
   4  -7   5      595.85      560.54      8.78 o 
   5  -7   5      804.60      794.74     11.11 o 
   6  -7   5       68.77       73.92      2.99 o 
   7  -7   5        1.95        2.20      1.95 o 
   8  -7   5       56.04       49.72      3.97 o 
  -5  -6   5       17.17       17.49      5.45 o 
  -4  -6   5      873.88      919.73     16.32 o 
  -3  -6   5      337.52      343.95      7.49 o 
  -2  -6   5        4.30        2.46      1.90 o 
  -1  -6   5      173.92      190.43      4.21 o 
   0  -6   5      481.45      425.48      8.38 o 
   1  -6   5      984.90     1011.05     14.50 o 
   2  -6   5      322.25      315.99      5.36 o 
   3  -6   5      117.52      109.14      2.35 o 
   4  -6   5      288.05      286.51      4.70 o 
   5  -6   5      384.68      397.13      6.13 o 
   6  -6   5     1474.57     1460.10     20.79 o 
   7  -6   5      229.59      227.34      4.27 o 
   8  -6   5      546.38      541.81     16.36 o 
   9  -6   5      148.77      152.29      7.31 o 
  -6  -5   5       71.42       65.35      6.88 o 
  -5  -5   5       12.03        7.74      4.59 o 
  -4  -5   5      190.34      193.36      7.34 o 
  -3  -5   5      153.88      171.04      4.62 o 
  -2  -5   5      410.84      419.82      7.06 o 
  -1  -5   5      606.23      583.04     10.69 o 
   0  -5   5      481.29      530.95      9.80 o 
   1  -5   5      439.05      436.04      5.69 o 
   2  -5   5      565.71      534.46      6.90 o 
   3  -5   5       87.14       79.48      1.95 o 
   4  -5   5     1347.56     1369.51     17.75 o 
   5  -5   5      761.57      785.20     10.80 o 
   6  -5   5       29.03       28.52      2.07 o 
   7  -5   5      301.49      279.42      6.28 o 
   8  -5   5        9.25       11.02      2.51 o 
   9  -5   5      161.07      166.06     12.61 o 
  -7  -4   5       36.94       29.24      6.31 o 
  -6  -4   5       11.06       15.19      4.87 o 
  -5  -4   5      447.15      441.45     15.77 o 
  -4  -4   5     1565.86     1565.49     25.81 o 
  -3  -4   5      385.01      390.04      7.50 o 
  -2  -4   5       15.89       17.16      1.67 o 
  -1  -4   5      146.28      137.97      4.17 o 
   0  -4   5     2463.96     2493.12     31.23 o 
   1  -4   5     1378.73     1488.92     21.54 o 
   2  -4   5        8.24       13.66      0.84 o 
   3  -4   5        0.86        0.42      0.79 o 
   4  -4   5       31.99       33.01      1.41 o 
   5  -4   5      477.93      473.09      6.83 o 
   6  -4   5     1375.09     1333.54     18.97 o 
   7  -4   5      147.23      144.45      4.40 o 
   8  -4   5      197.24      199.34      6.65 o 
   9  -4   5      139.61      136.68     11.04 o 
  -7  -3   5       24.26       28.95      5.73 o 
  -6  -3   5        2.07        6.02      4.30 o 
  -5  -3   5      164.87      156.85      5.59 o 
  -4  -3   5      858.07      853.27     14.61 o 
  -3  -3   5     1050.99     1016.63     16.67 o 
  -2  -3   5       66.24       55.18      1.47 o 
  -1  -3   5       45.59       37.54      1.49 o 
   0  -3   5      487.06      546.92      6.11 o 
   1  -3   5     1052.64     1133.76     13.61 o 
   2  -3   5     1962.80     1944.05     21.22 o 
   3  -3   5      426.29      451.81      5.43 o 
   4  -3   5     2641.44     2820.55     32.42 o 
   5  -3   5       52.83       64.63      2.88 o 
   6  -3   5      169.99      164.60      3.59 o 
   7  -3   5      186.30      176.40      3.97 o 
   8  -3   5      184.13      187.01      4.95 o 
   9  -3   5      405.46      408.45     10.49 o 
  -8  -2   5        4.63       -0.29      5.45 o 
  -7  -2   5       16.47       18.06      4.87 o 
  -6  -2   5      659.08      680.73     14.89 o 
  -5  -2   5      250.43      255.84      6.79 o 
  -4  -2   5     1411.67     1370.51     27.36 o 
  -3  -2   5      638.30      641.78     11.03 o 
  -2  -2   5     1027.09      993.20     13.67 o 
  -1  -2   5     1184.20     1310.11     15.94 o 
   0  -2   5     1535.95     1541.29     16.34 o 
   1  -2   5      360.56      368.02      4.23 o 
   2  -2   5        0.38        2.55      0.57 o 
   3  -2   5      740.22      868.72      9.52 o 
   4  -2   5      121.16      125.00      2.07 o 
   5  -2   5     1342.20     1320.61     15.53 o 
   6  -2   5      814.47      785.99     10.43 o 
   7  -2   5      100.90       93.90      3.12 o 
   8  -2   5      256.70      254.64      7.47 o 
   9  -2   5      123.15      128.66      6.32 o 
  -8  -1   5       68.62       64.49      6.59 o 
  -7  -1   5        9.79        4.87      4.30 o 
  -6  -1   5       67.66       68.83      4.16 o 
  -5  -1   5       57.77       71.48      3.58 o 
  -4  -1   5     1227.52     1178.45     18.14 o 
  -3  -1   5      116.98       83.24      1.24 o 
  -2  -1   5      569.44      662.75      7.17 o 
  -1  -1   5       46.04       48.42      1.48 o 
   0  -1   5     1030.52     1229.23     12.06 o 
   1  -1   5     3955.78     4252.42     44.41 o 
   2  -1   5     4200.29     4690.30     49.00 o 
   3  -1   5       19.71       22.57      0.90 o 
   4  -1   5     1430.47     1437.57     16.34 o 
   5  -1   5      113.81      126.02      2.53 o 
   6  -1   5      594.60      580.13      9.41 o 
   7  -1   5      300.38      302.65      5.51 o 
   8  -1   5        8.76        7.77      2.73 o 
   9  -1   5        7.56        7.74      4.87 o 
  -9   0   5       48.35       46.44      6.88 o 
  -8   0   5      928.81      906.07     28.38 o 
  -7   0   5       47.37       46.61      3.22 o 
  -6   0   5     1132.14     1130.12     23.00 o 
  -5   0   5      737.91      739.05      9.99 o 
  -4   0   5        1.68        2.83      0.62 o 
  -3   0   5     3318.91     3355.35     32.78 o 
  -2   0   5      395.89      371.90      4.01 o 
  -1   0   5     1240.02     1400.73     13.91 o 
   0   0   5     2721.93     2886.63     30.29 o 
   1   0   5      317.38      382.67      4.40 o 
   2   0   5        8.08       25.36      0.91 o 
   3   0   5       46.48       48.58      1.62 o 
   4   0   5     2002.93     2028.17     25.03 o 
   5   0   5     1117.05     1063.11     15.31 o 
   6   0   5     1173.53     1171.93     18.47 o 
   7   0   5        0.30        0.26      2.40 o 
   8   0   5        1.61        0.48      2.77 o 
  -9   1   5      231.35      221.29     11.18 o 
  -8   1   5      150.69      154.36      6.04 o 
  -7   1   5       92.45       94.37      4.45 o 
  -6   1   5       14.19       13.52      1.45 o 
  -5   1   5      177.47      179.46      3.47 o 
  -4   1   5     3092.58     3083.12     34.69 o 
  -3   1   5        8.64       10.97      0.58 o 
  -2   1   5       59.01       67.68      2.26 o 
  -1   1   5      135.90      176.93      2.29 o 
   0   1   5     5382.15     5901.88     67.66 o 
   1   1   5     2186.90     2245.97     24.95 o 
   2   1   5      927.00     1027.07     11.16 o 
   3   1   5       30.63       19.51      1.27 o 
   4   1   5      264.95      248.81      4.05 o 
   5   1   5     1144.06     1139.09     19.40 o 
   6   1   5       86.96       88.69      3.78 o 
   7   1   5       11.42       13.23      2.66 o 
   8   1   5       58.63       56.48      3.70 o 
  -9   2   5        1.22        8.03      5.73 o 
  -8   2   5      607.33      624.15     14.17 o 
  -7   2   5      135.20      136.94      3.60 o 
  -6   2   5      578.02      595.04      9.10 o 
  -5   2   5        0.40        5.95      1.61 o 
  -4   2   5      608.77      545.44      9.11 o 
  -3   2   5     2691.65     2722.66     30.40 o 
  -2   2   5      364.10      399.50      5.89 o 
  -1   2   5      242.75      200.26      3.32 o 
   0   2   5     2169.88     2432.10     26.54 o 
   1   2   5      718.52      683.44      8.38 o 
   2   2   5     1348.33     1428.51     18.02 o 
   3   2   5      395.38      414.38      6.78 o 
   4   2   5     3212.07     3146.63     44.21 o 
   5   2   5      956.77      933.61     15.63 o 
   6   2   5        0.17        0.04      2.28 o 
   7   2   5      184.44      199.53      5.73 o 
  -9   3   5       49.38       52.61      4.15 o 
  -8   3   5      107.53      105.68      3.82 o 
  -7   3   5       70.70       70.40      2.99 o 
  -6   3   5      193.02      196.02      3.97 o 
  -5   3   5      826.59      788.75     11.23 o 
  -4   3   5     1561.78     1542.18     18.80 o 
  -3   3   5       87.67       75.70      1.76 o 
  -2   3   5      829.90      956.28     17.28 o 
  -1   3   5      250.52      237.53      3.87 o 
   0   3   5     2150.61     2117.65     27.17 o 
   1   3   5      844.75      908.93     11.00 o 
   2   3   5      383.63      382.54      5.69 o 
   3   3   5      317.90      357.84      9.60 o 
   4   3   5        8.10       10.74      4.22 o 
   5   3   5      845.83      840.31     14.37 o 
   6   3   5      309.41      301.93      9.95 o 
   7   3   5       21.80       20.60      3.12 o 
  -9   4   5      105.22      123.82      5.43 o 
  -8   4   5      605.77      640.33     16.05 o 
  -7   4   5       14.66       19.59      2.34 o 
  -6   4   5       58.46       59.68      3.35 o 
  -5   4   5       48.69       46.82      1.68 o 
  -4   4   5     1447.84     1423.13     17.52 o 
  -3   4   5      522.87      553.14      8.14 o 
  -2   4   5      929.73      958.29     16.05 o 
  -1   4   5       46.83       39.21      1.22 o 
   0   4   5        0.26        1.91      0.79 o 
   1   4   5      647.73      682.05     10.81 o 
   2   4   5      378.90      405.30     11.35 o 
   3   4   5      545.51      532.02     10.95 o 
   4   4   5      633.14      640.75     21.38 o 
   5   4   5        7.84       13.71      2.68 o 
   6   4   5      172.42      183.33      9.22 o 
  -9   5   5       67.25       68.58      4.06 o 
  -8   5   5      113.41      123.25      7.31 o 
  -7   5   5      194.85      209.46      6.12 o 
  -6   5   5      180.76      171.12      6.59 o 
  -5   5   5      547.52      542.96      9.14 o 
  -4   5   5        5.32        5.53      1.27 o 
  -3   5   5      607.36      619.51      9.18 o 
  -2   5   5      194.33      190.61      4.28 o 
  -1   5   5      629.78      611.88      9.72 o 
   0   5   5     3705.14     3780.01     48.41 o 
   1   5   5       12.54       13.62      1.64 o 
   2   5   5        7.34       12.13      1.95 o 
   3   5   5       67.72       62.48      3.08 o 
   4   5   5      142.70      137.19      4.56 o 
   5   5   5      581.76      607.90     17.69 o 
  -9   6   5      182.56      212.13      7.14 o 
  -8   6   5      210.54      228.92      6.94 o 
  -7   6   5        6.05        5.30      2.48 o 
  -6   6   5        0.51        1.20      2.20 o 
  -5   6   5      121.52      127.18      5.72 o 
  -4   6   5     2360.86     2385.48     35.40 o 
  -3   6   5       40.68       38.08      2.01 o 
  -2   6   5        2.64        2.89      1.59 o 
  -1   6   5      155.28      145.80      4.65 o 
   0   6   5       83.32       74.74      3.77 o 
   1   6   5     1130.26     1164.99     23.02 o 
   2   6   5      171.99      172.21      5.85 o 
   3   6   5       50.78       43.16      4.73 o 
   4   6   5      171.15      176.69      9.60 o 
  -8   7   5      165.62      173.64      7.74 o 
  -7   7   5       33.31       36.01      3.37 o 
  -6   7   5       28.22       31.43      3.30 o 
  -5   7   5      241.39      245.26      5.33 o 
  -4   7   5        9.06        8.78      1.90 o 
  -3   7   5      916.45      875.91     14.00 o 
  -2   7   5     1239.68     1251.74     19.40 o 
  -1   7   5      141.07      143.74      5.91 o 
   0   7   5      683.91      675.35     13.98 o 
   1   7   5        5.60        8.66      2.96 o 
   2   7   5       47.16       49.74      7.31 o 
   3   7   5      150.09      162.45      6.73 o 
  -8   8   5        3.06       -1.17      3.14 o 
  -7   8   5       36.28       43.15      3.86 o 
  -6   8   5      156.93      147.11      5.51 o 
  -5   8   5      129.20      140.07      4.36 o 
  -4   8   5      435.40      434.18      8.07 o 
  -3   8   5        5.07        6.51      2.15 o 
  -2   8   5      197.57      185.64      4.53 o 
  -1   8   5       63.16       76.69      3.11 o 
   0   8   5      246.29      251.29      7.50 o 
   1   8   5      408.33      393.68     10.11 o 
  -6   9   5       72.96       70.92      4.34 o 
  -5   9   5        7.24        5.39      2.36 o 
  -4   9   5      735.25      722.70     12.40 o 
  -3   9   5      236.68      240.62      5.73 o 
  -2   9   5      109.49      114.91      4.15 o 
  -1   9   5      195.51      187.69      5.23 o 
   0   9   5       92.77       81.46      7.65 o 
   2 -10   6       18.29       15.84      4.06 o 
   3 -10   6      430.74      407.76     11.24 o 
   4 -10   6      138.34      133.79      6.77 o 
   5 -10   6        2.96        1.15      4.59 o 
  -1  -9   6      473.77      490.05     10.47 o 
   0  -9   6       66.87       74.86      4.07 o 
   1  -9   6       21.17       17.76      3.08 o 
   2  -9   6      111.14      101.67      4.68 o 
   3  -9   6        0.76        3.34      2.47 o 
   4  -9   6      397.00      408.63      9.08 o 
   5  -9   6       53.60       62.67      3.45 o 
   6  -9   6       15.53       17.03      2.86 o 
   7  -9   6       45.84       50.99      4.12 o 
  -2  -8   6      186.97      165.63      6.09 o 
  -1  -8   6        5.49        5.69      3.12 o 
   0  -8   6      193.53      207.00      5.84 o 
   1  -8   6      109.69      105.60      4.34 o 
   2  -8   6      344.01      313.71      9.56 o 
   3  -8   6     1194.24     1152.67     20.56 o 
   4  -8   6       70.91       70.17      2.96 o 
   5  -8   6       63.72       65.98      2.89 o 
   6  -8   6      181.73      185.21      4.60 o 
   7  -8   6      277.61      270.04      6.51 o 
   8  -8   6       97.95       92.15      8.31 o 
  -4  -7   6        4.85        8.31      3.84 o 
  -3  -7   6        0.96        1.08      2.69 o 
  -2  -7   6      203.77      205.04      5.67 o 
  -1  -7   6      845.69      835.17     15.00 o 
   0  -7   6      121.36      123.46      4.22 o 
   1  -7   6       25.03       19.27      2.31 o 
   2  -7   6       61.43       56.79      3.02 o 
   3  -7   6      161.59      165.28      3.81 o 
   4  -7   6      600.15      615.42      9.62 o 
   5  -7   6      148.81      147.30      4.07 o 
   6  -7   6      374.57      364.20      6.66 o 
   7  -7   6      211.50      210.96      4.93 o 
   8  -7   6       83.84       84.49      4.81 o 
  -5  -6   6      219.05      245.65     11.75 o 
  -4  -6   6       22.67       25.81      3.09 o 
  -3  -6   6        9.27       13.00      2.47 o 
  -2  -6   6      166.27      169.77      4.90 o 
  -1  -6   6      299.13      285.58      6.45 o 
   0  -6   6      615.60      619.40     11.56 o 
   1  -6   6      584.55      557.11     10.63 o 
   2  -6   6     1308.06     1274.19     18.02 o 
   3  -6   6      712.89      746.08     10.24 o 
   4  -6   6      374.78      364.91      5.96 o 
   5  -6   6      397.38      381.68      6.04 o 
   6  -6   6      108.93      108.63      3.33 o 
   7  -6   6      162.13      172.49      4.21 o 
   8  -6   6       50.11       53.80      5.32 o 
  -6  -5   6      284.80      281.20     12.90 o 
  -5  -5   6        0.23       -1.43      4.59 o 
  -4  -5   6      158.86      171.66      4.96 o 
  -3  -5   6      130.05      126.87      4.01 o 
  -2  -5   6      833.42      832.85     12.81 o 
  -1  -5   6      534.90      535.08      8.21 o 
   0  -5   6        1.91        2.76      1.43 o 
   1  -5   6        2.59        4.15      1.17 o 
   2  -5   6       70.25       67.62      1.81 o 
   3  -5   6     2302.17     2369.88     28.21 o 
   4  -5   6     2355.51     2279.61     29.16 o 
   5  -5   6      284.83      290.13      4.85 o 
   6  -5   6      193.17      202.92      4.34 o 
   7  -5   6        3.37        3.71      2.31 o 
   8  -5   6      287.21      311.66     11.67 o 
   9  -5   6      177.06      172.13      6.94 o 
  -6  -4   6      342.45      380.95     14.62 o 
  -5  -4   6       84.44       86.96      4.76 o 
  -4  -4   6       54.63       45.98      2.66 o 
  -3  -4   6       19.16       19.28      2.04 o 
  -2  -4   6        2.94        4.34      1.24 o 
  -1  -4   6     1298.59     1286.56     18.19 o 
   0  -4   6     1084.80     1047.50     13.79 o 
   1  -4   6      335.01      348.47      5.44 o 
   2  -4   6      924.57      972.70     12.77 o 
   3  -4   6       24.54       26.21      1.16 o 
   4  -4   6     1363.78     1362.97     21.01 o 
   5  -4   6      851.27      798.18     12.31 o 
   6  -4   6      280.40      292.02      5.73 o 
   7  -4   6      144.10      151.32      3.77 o 
   8  -4   6        1.44        2.09      3.22 o 
   9  -4   6       49.45       51.44      4.26 o 
  -7  -3   6      226.74      235.33     11.47 o 
  -6  -3   6       25.83       23.28      3.10 o 
  -5  -3   6      480.98      499.21     15.48 o 
  -4  -3   6      216.36      207.20      4.91 o 
  -3  -3   6      128.36      133.20      3.11 o 
  -2  -3   6     1920.44     1897.79     25.71 o 
  -1  -3   6      127.28      131.07      6.74 o 
   0  -3   6      381.93      381.22      4.78 o 
   1  -3   6      540.21      517.82      5.84 o 
   2  -3   6     1078.84     1138.27     12.34 o 
   3  -3   6     2211.52     2223.23     22.28 o 
   4  -3   6      860.17      804.65      8.99 o 
   5  -3   6       18.49       16.45      1.14 o 
   6  -3   6       28.30       28.60      1.68 o 
   7  -3   6      503.66      503.95      8.13 o 
   8  -3   6      548.77      547.69     12.69 o 
   9  -3   6       28.28       25.49      4.12 o 
  -8  -2   6       10.20       10.32      5.73 o 
  -7  -2   6        7.04        8.60      4.87 o 
  -6  -2   6      856.04      853.83     18.13 o 
  -5  -2   6       63.79       52.62      3.44 o 
  -4  -2   6      145.05      139.86      3.69 o 
  -3  -2   6        0.30        3.11      1.37 o 
  -2  -2   6       71.01       70.70      3.91 o 
  -1  -2   6     1954.82     2023.28     24.89 o 
   0  -2   6     1904.09     2000.64     21.13 o 
   1  -2   6      501.72      608.70      6.79 o 
   2  -2   6      558.15      601.76      6.79 o 
   3  -2   6     1263.45     1369.82     14.82 o 
   4  -2   6     1963.77     1944.37     21.95 o 
   5  -2   6      435.75      419.24      5.68 o 
   6  -2   6      212.32      221.35      4.09 o 
   7  -2   6       96.12       89.95      3.76 o 
   8  -2   6       95.45       98.99      4.62 o 
  -8  -1   6       38.46       35.26      6.02 o 
  -7  -1   6       88.72       86.57      4.65 o 
  -6  -1   6       11.41        8.79      2.87 o 
  -5  -1   6      734.03      688.07     14.69 o 
  -4  -1   6      869.64      846.52     14.93 o 
  -3  -1   6      173.16      194.22      2.17 o 
  -2  -1   6      898.53      871.54      9.99 o 
  -1  -1   6      157.26      143.86      1.86 o 
   0  -1   6      391.25      372.04      4.29 o 
   1  -1   6       29.45       30.54      0.97 o 
   2  -1   6     1445.78     1492.49     15.97 o 
   3  -1   6     1219.17     1192.73     13.69 o 
   4  -1   6        0.47        0.51      1.03 o 
   5  -1   6      475.95      462.66      7.86 o 
   6  -1   6       11.04       13.93      1.51 o 
   7  -1   6      355.88      344.90      6.21 o 
   8  -1   6      199.94      201.31      6.80 o 
  -8   0   6       37.93       47.30      6.31 o 
  -7   0   6      141.80      145.00      5.55 o 
  -6   0   6      214.59      201.02      5.88 o 
  -5   0   6       18.93       27.17      2.72 o 
  -4   0   6       40.53       34.11      1.10 o 
  -3   0   6       50.78       66.49      1.82 o 
  -2   0   6     2884.54     3003.46     37.32 o 
  -1   0   6     3944.03     4148.15     48.91 o 
   0   0   6     2415.47     2860.41     31.64 o 
   1   0   6       28.09       36.70      1.07 o 
   2   0   6      139.79      139.63      2.17 o 
   3   0   6     2617.02     2727.53     30.34 o 
   4   0   6     1941.42     1947.46     24.25 o 
   5   0   6       69.19       71.64      2.58 o 
   6   0   6       50.97       52.96      2.36 o 
   7   0   6       39.51       36.48      3.07 o 
   8   0   6      279.69      278.84      9.11 o 
  -9   1   6       14.07       12.33      6.02 o 
  -8   1   6      192.43      180.32      6.57 o 
  -7   1   6       40.73       39.05      4.16 o 
  -6   1   6      621.59      620.06     11.65 o 
  -5   1   6      922.44      903.22     13.09 o 
  -4   1   6      155.15      160.56      2.33 o 
  -3   1   6      170.44      172.61      2.58 o 
  -2   1   6      612.59      602.60      8.07 o 
  -1   1   6      402.41      343.43      4.12 o 
   0   1   6     1169.07     1209.49     13.49 o 
   1   1   6      450.47      467.59      5.72 o 
   2   1   6     2218.46     2166.24     24.27 o 
   3   1   6      618.37      635.10      8.53 o 
   4   1   6      106.76      102.67      2.62 o 
   5   1   6      220.62      220.53      5.66 o 
   6   1   6       51.56       50.72      2.41 o 
   7   1   6      263.26      256.69      6.52 o 
  -8   2   6        3.99        2.60      2.96 o 
  -7   2   6      217.03      207.42      5.43 o 
  -6   2   6      283.50      280.53      5.65 o 
  -5   2   6      319.45      299.46      5.05 o 
  -4   2   6      729.30      764.83     15.28 o 
  -3   2   6      275.14      281.81      3.53 o 
  -2   2   6     5357.81     5349.41     76.27 o 
  -1   2   6      740.92      803.33     11.14 o 
   0   2   6      294.12      318.58      4.07 o 
   1   2   6      815.92      951.88     12.32 o 
   2   2   6      678.73      652.50      8.74 o 
   3   2   6     2698.41     2741.90     40.42 o 
   4   2   6      101.36      109.56      3.82 o 
   5   2   6       15.99       18.43      2.47 o 
   6   2   6        5.17        8.30      2.52 o 
   7   2   6       51.02       48.58      3.54 o 
  -9   3   6        1.31       -4.30      4.30 o 
  -8   3   6        0.04        3.73      4.01 o 
  -7   3   6       63.90       59.59      3.17 o 
  -6   3   6      771.36      775.49     15.44 o 
  -5   3   6      657.64      692.37     10.10 o 
  -4   3   6        6.69        7.76      1.53 o 
  -3   3   6       36.05       36.30      1.53 o 
  -2   3   6        2.65        3.81      1.18 o 
  -1   3   6     2100.82     2139.72     31.06 o 
   0   3   6     1993.56     2080.11     26.99 o 
   1   3   6      546.36      522.25      6.71 o 
   2   3   6     2826.48     2824.90     39.68 o 
   3   3   6        0.86        4.56      1.78 o 
   4   3   6      405.60      421.15     10.05 o 
   5   3   6      350.02      344.93      7.44 o 
   6   3   6       92.83       98.46      4.64 o 
  -9   4   6      108.03      114.94      8.03 o 
  -8   4   6       23.95       22.82      3.10 o 
  -7   4   6      168.77      171.09      5.88 o 
  -6   4   6        0.73        2.46      2.06 o 
  -5   4   6      404.18      409.84      7.48 o 
  -4   4   6      990.14     1016.69     14.38 o 
  -3   4   6       98.42       91.22      2.44 o 
  -2   4   6     2279.76     2272.14     36.58 o 
  -1   4   6        1.74        1.93      1.19 o 
   0   4   6      246.17      255.96      4.38 o 
   1   4   6     1277.72     1314.37     17.49 o 
   2   4   6      304.67      295.65     16.05 o 
   3   4   6     1387.16     1374.60     26.85 o 
   4   4   6       25.94       20.91      3.24 o 
   5   4   6       68.15       77.51      4.61 o 
   6   4   6        1.92        1.72      4.59 o 
  -9   5   6      127.83      132.19      5.84 o 
  -8   5   6        2.65        1.52      2.75 o 
  -7   5   6      191.54      195.68     14.05 o 
  -6   5   6      526.72      551.50     15.48 o 
  -5   5   6       79.90       81.51      2.90 o 
  -4   5   6        3.80        3.78      1.56 o 
  -3   5   6       50.55       48.31      1.94 o 
  -2   5   6      555.71      542.71      9.88 o 
  -1   5   6     1000.61     1015.28     17.09 o 
   0   5   6      726.52      705.26     12.00 o 
   1   5   6       28.09       27.30      2.69 o 
   2   5   6       69.59       66.24      5.30 o 
   3   5   6      521.99      529.07     12.11 o 
   4   5   6      565.24      571.13     13.14 o 
   5   5   6      232.90      227.72      7.63 o 
  -8   6   6        1.92        1.96      5.30 o 
  -7   6   6       43.00       44.08      3.37 o 
  -6   6   6      318.44      326.85     12.05 o 
  -5   6   6      366.07      368.83      9.17 o 
  -4   6   6      274.84      265.03      5.46 o 
  -3   6   6      441.44      445.18     10.34 o 
  -2   6   6     1293.12     1250.72     36.55 o 
  -1   6   6      503.04      536.53     11.42 o 
   0   6   6      232.29      242.85      5.57 o 
   1   6   6      453.12      425.40     11.18 o 
   2   6   6      322.30      304.87      8.40 o 
   3   6   6      206.69      195.84      6.89 o 
   4   6   6       38.21       43.35      4.87 o 
  -8   7   6        2.56        2.81      3.23 o 
  -7   7   6      177.76      188.35     13.19 o 
  -6   7   6      544.10      559.21     11.65 o 
  -5   7   6      125.80      123.57      4.02 o 
  -4   7   6      146.68      141.65      4.07 o 
  -3   7   6       18.06       17.15      1.97 o 
  -2   7   6      319.42      340.18      6.59 o 
  -1   7   6      615.09      632.68     11.29 o 
   0   7   6       10.42       10.09      3.10 o 
   1   7   6       17.02       15.71      3.37 o 
   2   7   6        4.85        2.47      3.37 o 
  -7   8   6       16.60       15.86      3.44 o 
  -6   8   6      197.27      201.27      9.13 o 
  -5   8   6      730.63      747.88     14.99 o 
  -4   8   6      470.78      481.33      8.90 o 
  -3   8   6       23.54       24.84      2.95 o 
  -2   8   6      185.18      169.85      5.98 o 
  -1   8   6      369.50      363.61      7.15 o 
   0   8   6      324.23      334.50      9.14 o 
   1   8   6      167.20      180.50      8.89 o 
  -6   9   6       14.75       14.62      5.16 o 
  -5   9   6       26.71       23.89      3.34 o 
  -4   9   6       10.02       11.53      2.75 o 
  -3   9   6      166.95      174.44      9.17 o 
  -2   9   6      286.33      293.31      6.72 o 
  -1   9   6      118.06      124.12      8.03 o 
   0  -9   7      152.91      147.39      5.55 o 
   1  -9   7      175.80      161.27      5.63 o 
   2  -9   7        0.02       -1.42      2.72 o 
   3  -9   7      300.90      316.20      7.88 o 
   4  -9   7       45.08       47.62      4.35 o 
   5  -9   7      227.57      224.48      5.99 o 
   6  -9   7      272.15      284.35      8.12 o 
  -2  -8   7        1.76       -1.01      2.91 o 
  -1  -8   7        0.43       -2.25      2.89 o 
   0  -8   7        8.55       11.31      3.30 o 
   1  -8   7      374.67      372.28      8.27 o 
   2  -8   7      657.36      683.03     13.77 o 
   3  -8   7        4.21        4.38      2.51 o 
   4  -8   7       85.90       88.21      3.37 o 
   5  -8   7        3.69        0.59      2.11 o 
   6  -8   7      144.05      146.52      4.80 o 
   7  -8   7      123.58      128.04      4.79 o 
  -3  -7   7       79.55       83.88      4.13 o 
  -2  -7   7      726.63      739.65     14.62 o 
  -1  -7   7       42.58       27.55      2.80 o 
   0  -7   7      624.18      586.08     11.46 o 
   1  -7   7      336.75      331.31      7.44 o 
   2  -7   7      100.95      103.24      5.60 o 
   3  -7   7      603.85      611.98      9.64 o 
   4  -7   7      390.15      373.67      8.64 o 
   5  -7   7      453.77      460.23      7.79 o 
   6  -7   7       14.76       12.67      2.18 o 
   7  -7   7       95.40       93.05      3.72 o 
   8  -7   7      135.17      120.25      5.99 o 
  -4  -6   7      100.05      110.86      4.79 o 
  -3  -6   7      487.09      477.46      9.65 o 
  -2  -6   7       29.83       32.25      2.75 o 
  -1  -6   7       97.42      110.07      4.01 o 
   0  -6   7      262.78      267.18      7.17 o 
   1  -6   7      695.41      694.91     12.82 o 
   2  -6   7      340.32      358.05      6.06 o 
   3  -6   7       20.76       21.86      1.71 o 
   4  -6   7       91.00       90.73      2.91 o 
   5  -6   7       29.36       28.12      2.11 o 
   6  -6   7      503.64      508.74      8.48 o 
   7  -6   7        5.32        3.34      2.57 o 
   8  -6   7        5.49        5.56      2.85 o 
  -5  -5   7        0.43        2.44      3.24 o 
  -4  -5   7      102.61      104.34      4.18 o 
  -3  -5   7      412.38      387.73      7.99 o 
  -2  -5   7     1008.76      966.24     14.74 o 
  -1  -5   7      334.53      307.81      6.67 o 
   0  -5   7      713.30      692.10     10.47 o 
   1  -5   7       49.56       50.30      2.05 o 
   2  -5   7     2625.39     2633.41     36.10 o 
   3  -5   7     1171.62     1145.06     17.17 o 
   4  -5   7       44.42       45.78      1.88 o 
   5  -5   7      205.69      227.81      4.25 o 
   6  -5   7       24.45       31.20      2.90 o 
   7  -5   7      569.39      555.13     10.69 o 
   8  -5   7      169.03      167.10      5.22 o 
  -6  -4   7       25.75       29.52      5.73 o 
  -5  -4   7      122.62      125.04      5.37 o 
  -4  -4   7      370.38      370.04      7.77 o 
  -3  -4   7       45.80       42.88      2.87 o 
  -2  -4   7      757.01      775.19     11.91 o 
  -1  -4   7      195.90      180.42      3.64 o 
   0  -4   7     1054.87     1069.99     15.36 o 
   1  -4   7     2064.15     2131.84     22.92 o 
   2  -4   7      892.38      898.03     10.11 o 
   3  -4   7       23.80       19.44      1.20 o 
   4  -4   7       48.64       47.62      1.70 o 
   5  -4   7       22.42       27.41      1.49 o 
   6  -4   7      481.93      476.05      7.77 o 
   7  -4   7      161.38      157.43      4.83 o 
   8  -4   7        9.89       10.62      3.63 o 
  -7  -3   7        9.30       -0.29      5.16 o 
  -6  -3   7      119.52      136.00     15.77 o 
  -5  -3   7        1.98        2.58      2.63 o 
  -4  -3   7      249.79      263.39      5.85 o 
  -3  -3   7     1461.88     1425.05     23.50 o 
  -2  -3   7      589.48      572.12      8.44 o 
  -1  -3   7        3.30        3.79      1.74 o 
   0  -3   7       38.14       36.33      1.19 o 
   1  -3   7     1386.54     1412.14     15.13 o 
   2  -3   7     3444.39     3483.33     36.64 o 
   3  -3   7      654.50      659.66      7.98 o 
   4  -3   7      180.54      200.52      3.01 o 
   5  -3   7       16.55       18.01      1.53 o 
   6  -3   7      339.51      357.55      5.62 o 
   7  -3   7      130.01      121.00      3.80 o 
   8  -3   7        8.94       12.43      3.23 o 
  -7  -2   7      353.52      365.18     14.62 o 
  -6  -2   7       36.35       38.33      3.22 o 
  -5  -2   7       94.67       91.73      4.26 o 
  -4  -2   7      274.81      245.88      5.40 o 
  -3  -2   7       44.71       46.59      2.31 o 
  -2  -2   7     2271.46     2249.34     26.34 o 
  -1  -2   7      829.06      894.11      9.21 o 
   0  -2   7     1878.68     2025.68     21.46 o 
   1  -2   7      722.70      690.45      7.74 o 
   2  -2   7      218.43      226.27      3.07 o 
   3  -2   7      646.96      647.63      8.28 o 
   4  -2   7      235.48      245.08      3.66 o 
   5  -2   7     1041.69     1054.27     13.52 o 
   6  -2   7      763.53      734.49      9.99 o 
   7  -2   7       35.32       34.21      2.97 o 
   8  -2   7       38.14       39.41      3.44 o 
  -8  -1   7      135.16      131.85      9.17 o 
  -7  -1   7       39.91       42.34      3.63 o 
  -6  -1   7      245.67      249.41      7.19 o 
  -5  -1   7       48.53       52.90      3.04 o 
  -4  -1   7      462.26      445.16     11.47 o 
  -3  -1   7     1283.84     1193.52     16.92 o 
  -2  -1   7      113.87      127.80      2.29 o 
  -1  -1   7       18.89       12.93      0.70 o 
   0  -1   7      402.36      423.96      4.96 o 
   1  -1   7     2531.55     2612.16     27.64 o 
   2  -1   7     3127.35     3280.65     34.53 o 
   3  -1   7       35.95       34.87      1.26 o 
   4  -1   7        1.78        3.60      1.59 o 
   5  -1   7       27.14       33.07      1.95 o 
   6  -1   7      485.11      487.59      7.17 o 
   7  -1   7      470.40      464.23      7.79 o 
   8  -1   7       22.00       17.83      3.23 o 
  -8   0   7       23.40       28.89      5.45 o 
  -7   0   7      388.86      394.96     10.03 o 
  -6   0   7       54.45       53.70      3.58 o 
  -5   0   7       69.07       68.94      3.65 o 
  -4   0   7        1.04        3.97      0.99 o 
  -3   0   7     1000.45      957.30     11.61 o 
  -2   0   7     1938.06     1970.96     22.85 o 
  -1   0   7      126.57      122.16      1.93 o 
   0   0   7      423.84      408.27      5.06 o 
   1   0   7        9.83       15.26      0.89 o 
   2   0   7     1094.18     1089.21     12.59 o 
   3   0   7      956.63     1019.17     12.60 o 
   4   0   7      167.96      158.43      3.45 o 
   5   0   7      156.15      157.47      3.71 o 
   6   0   7       51.75       52.03      2.47 o 
   7   0   7      145.51      151.51      5.26 o 
  -8   1   7        9.90       10.89      4.30 o 
  -7   1   7      207.58      205.08      6.58 o 
  -6   1   7      139.81      144.85      4.96 o 
  -5   1   7      254.93      249.72      4.50 o 
  -4   1   7     1714.48     1697.64     25.07 o 
  -3   1   7     1612.18     1704.83     22.65 o 
  -2   1   7        7.85        5.94      1.02 o 
  -1   1   7      159.60      182.65      3.05 o 
   0   1   7     1240.13     1222.66     14.50 o 
   1   1   7     2520.33     2574.90     28.67 o 
   2   1   7     1051.84     1148.04     13.26 o 
   3   1   7      337.77      358.23      5.39 o 
   4   1   7      147.48      151.70      3.54 o 
   5   1   7      542.27      518.22      8.15 o 
   6   1   7      574.70      572.85      9.10 o 
   7   1   7      134.79      139.88      5.23 o 
  -9   2   7        5.18        2.58      4.87 o 
  -8   2   7      288.16      305.27     12.33 o 
  -7   2   7      148.15      156.79      8.03 o 
  -6   2   7       19.38       23.06      1.98 o 
  -5   2   7        0.38        1.25      1.18 o 
  -4   2   7      137.58      132.60      2.87 o 
  -3   2   7     1928.45     1872.21     30.33 o 
  -2   2   7     1102.50     1115.32     18.38 o 
  -1   2   7       11.57        5.95      1.09 o 
   0   2   7      299.77      302.50      4.78 o 
   1   2   7        5.45        6.23      1.01 o 
   2   2   7      404.62      435.02      6.27 o 
   3   2   7       56.77       68.20      4.26 o 
   4   2   7       31.27       27.00      2.41 o 
   5   2   7       71.82       64.44      3.23 o 
   6   2   7       20.68       19.62      2.95 o 
  -9   3   7       18.95       23.50      5.45 o 
  -8   3   7        0.37       -1.43      4.30 o 
  -7   3   7      616.72      614.73     12.85 o 
  -6   3   7      318.90      320.92      8.27 o 
  -5   3   7      401.61      399.90      6.40 o 
  -4   3   7     1390.61     1437.90     19.81 o 
  -3   3   7       92.95      103.53      3.21 o 
  -2   3   7     1027.66     1030.51     15.56 o 
  -1   3   7     1737.24     1778.68     26.11 o 
   0   3   7     2155.83     2124.40     27.66 o 
   1   3   7     1174.62     1219.82     16.30 o 
   2   3   7        0.64        2.31      2.12 o 
   3   3   7      603.92      622.77     20.06 o 
   4   3   7      101.11      100.06      4.96 o 
   5   3   7      279.91      275.35      9.89 o 
   6   3   7      171.76      177.44      7.02 o 
  -9   4   7       14.81       19.78      5.45 o 
  -8   4   7      279.76      309.44      9.17 o 
  -7   4   7       18.09       19.68      2.75 o 
  -6   4   7      107.27      114.04      3.98 o 
  -5   4   7      114.15       99.36      3.18 o 
  -4   4   7      479.17      474.12      7.42 o 
  -3   4   7     1622.53     1641.64     22.54 o 
  -2   4   7      387.37      380.28      7.33 o 
  -1   4   7       68.48       65.15      2.48 o 
   0   4   7      183.64      186.65      4.41 o 
   1   4   7      341.46      341.08      6.61 o 
   2   4   7      771.06      789.07     23.36 o 
   3   4   7       87.05       83.05      5.16 o 
   4   4   7       94.93       92.44      7.74 o 
   5   4   7       47.88       46.09      4.20 o 
  -8   5   7       56.92       55.10      3.87 o 
  -7   5   7      412.39      442.64     10.24 o 
  -6   5   7      211.46      217.52      5.46 o 
  -5   5   7       90.49       90.43      3.23 o 
  -4   5   7      216.94      218.47      4.76 o 
  -3   5   7      736.78      751.76     12.08 o 
  -2   5   7     1628.00     1621.56     30.59 o 
  -1   5   7      769.53      743.56     14.96 o 
   0   5   7      544.78      553.37      9.87 o 
   1   5   7      228.75      221.45      6.61 o 
   2   5   7      249.11      267.63      7.71 o 
   3   5   7      423.54      425.43     10.60 o 
   4   5   7       25.93       25.82      3.79 o 
  -8   6   7       99.73      121.00      5.73 o 
  -7   6   7       54.53       53.14      5.30 o 
  -6   6   7       87.11       79.98      3.33 o 
  -5   6   7      191.10      195.55      5.66 o 
  -4   6   7      586.53      586.58     12.27 o 
  -3   6   7      632.66      621.17     10.44 o 
  -2   6   7        2.31        3.23      2.32 o 
  -1   6   7      169.73      158.79      4.53 o 
   0   6   7      109.21      111.38      5.59 o 
   1   6   7      744.63      743.14     16.08 o 
   2   6   7      605.23      609.67     13.83 o 
   3   6   7       22.99       26.12      4.06 o 
  -7   7   7      139.51      146.44      5.85 o 
  -6   7   7       39.49       42.68      2.98 o 
  -5   7   7       41.68       42.70      2.98 o 
  -4   7   7       43.09       37.91      3.73 o 
  -3   7   7      808.70      798.78     13.18 o 
  -2   7   7      427.71      425.28      7.98 o 
  -1   7   7      168.81      163.06      7.04 o 
   0   7   7       34.03       29.98      3.71 o 
   1   7   7       12.98        9.22      3.51 o 
   2   7   7      277.20      257.40     10.61 o 
  -6   8   7      133.98      144.88      7.33 o 
  -5   8   7       40.65       46.76      3.15 o 
  -4   8   7      222.34      227.05      7.58 o 
  -3   8   7       32.52       32.81      2.68 o 
  -2   8   7      174.85      166.61      7.68 o 
  -1   8   7       96.69       95.63      5.29 o 
   0   8   7       86.51       84.42      5.88 o 
   1  -9   8        1.58        3.42      3.07 o 
   2  -9   8        3.58        4.37      2.91 o 
   3  -9   8        7.55        9.75      4.04 o 
   4  -9   8      304.18      295.53     12.90 o 
   5  -9   8      117.82      109.68      7.45 o 
  -1  -8   8        1.47        3.69      3.01 o 
   0  -8   8      360.12      375.42     10.53 o 
   1  -8   8      385.00      414.75     11.96 o 
   2  -8   8       43.24       41.64      4.17 o 
   3  -8   8      145.87      148.13      6.91 o 
   4  -8   8       94.79       94.27      4.80 o 
   5  -8   8      201.14      206.02      5.65 o 
   6  -8   8      239.91      209.41      5.68 o 
  -3  -7   8       32.42       41.77      4.64 o 
  -2  -7   8      188.07      198.01      6.00 o 
  -1  -7   8      443.64      445.62      9.37 o 
   0  -7   8      118.95      133.00      4.79 o 
   1  -7   8      209.87      222.31      6.07 o 
   2  -7   8      568.13      554.90     12.71 o 
   3  -7   8       23.89       23.09      2.70 o 
   4  -7   8      505.36      516.37      9.35 o 
   5  -7   8      109.64      105.65      3.60 o 
   6  -7   8        3.27        0.61      2.14 o 
   7  -7   8       42.27       33.49      3.86 o 
  -4  -6   8      279.83      278.22      7.39 o 
  -3  -6   8        2.27        5.23      2.64 o 
  -2  -6   8       74.63       75.94      3.85 o 
  -1  -6   8        2.67        3.64      2.18 o 
   0  -6   8      615.90      643.47     12.29 o 
   1  -6   8      322.28      325.74      5.95 o 
   2  -6   8      260.15      241.29      6.00 o 
   3  -6   8       75.95       81.25      3.00 o 
   4  -6   8      239.74      232.10      4.83 o 
   5  -6   8      250.56      244.70      5.10 o 
   6  -6   8      524.01      508.95      8.59 o 
   7  -6   8      108.04      105.15      4.54 o 
  -5  -5   8       43.12       39.12      7.45 o 
  -4  -5   8      414.50      425.65      8.93 o 
  -3  -5   8      438.66      426.93      8.71 o 
  -2  -5   8      247.93      243.69      5.95 o 
  -1  -5   8      430.78      419.33      8.48 o 
   0  -5   8      230.57      206.34      5.21 o 
   1  -5   8      202.47      200.36      4.17 o 
   2  -5   8       19.45       21.60      1.96 o 
   3  -5   8       11.58       11.23      1.40 o 
   4  -5   8      732.41      728.11      9.13 o 
   5  -5   8      335.33      348.07      6.24 o 
   6  -5   8        9.90        8.51      2.23 o 
   7  -5   8       15.43       11.24      2.80 o 
   8  -5   8      171.39      182.94     11.04 o 
  -6  -4   8      210.20      224.04      8.31 o 
  -5  -4   8      278.22      263.69     12.04 o 
  -4  -4   8      264.27      255.21      6.23 o 
  -3  -4   8        0.24        1.15      1.99 o 
  -2  -4   8        2.80        2.08      1.50 o 
  -1  -4   8      752.80      773.72     11.57 o 
   0  -4   8     3470.90     3368.10     46.39 o 
   1  -4   8      273.48      278.97      4.28 o 
   2  -4   8       15.07       14.22      1.19 o 
   3  -4   8      203.40      203.58      3.14 o 
   4  -4   8      734.78      758.13      8.71 o 
   5  -4   8     1217.20     1183.43     13.84 o 
   6  -4   8      246.22      236.51      5.80 o 
   7  -4   8       18.77       13.85      3.06 o 
   8  -4   8       25.65       29.51      3.99 o 
  -6  -3   8       49.15       47.17      3.84 o 
  -5  -3   8      324.77      336.71     14.48 o 
  -4  -3   8      934.31      921.15     16.00 o 
  -3  -3   8      320.32      303.28      7.97 o 
  -2  -3   8      140.14      158.84      3.32 o 
  -1  -3   8      606.67      593.53     15.72 o 
   0  -3   8      125.30      119.69      2.65 o 
   1  -3   8      247.81      237.01      3.19 o 
   2  -3   8      418.46      459.90      5.52 o 
   3  -3   8      149.53      149.66      2.69 o 
   4  -3   8      817.65      800.70      9.13 o 
   5  -3   8        6.33        6.93      1.49 o 
   6  -3   8       40.93       41.31      2.33 o 
   7  -3   8      199.36      196.67      4.83 o 
   8  -3   8      254.82      261.56      8.16 o 
  -7  -2   8        6.29        3.73      4.30 o 
  -6  -2   8      403.86      413.41     14.48 o 
  -5  -2   8      459.49      436.27     10.54 o 
  -4  -2   8       17.19       20.35      2.04 o 
  -3  -2   8      658.70      674.68     11.80 o 
  -2  -2   8     1009.93     1020.56     14.60 o 
  -1  -2   8     1907.66     1898.25     21.71 o 
   0  -2   8     1638.90     1692.95     18.08 o 
   1  -2   8      156.17      174.78      2.60 o 
   2  -2   8       38.42       38.46      1.34 o 
   3  -2   8      507.42      538.17      6.74 o 
   4  -2   8     1488.67     1504.71     17.34 o 
   5  -2   8       90.07       96.14      3.08 o 
   6  -2   8       43.30       43.03      2.50 o 
   7  -2   8        6.40        3.56      2.45 o 
   8  -2   8        8.27        9.94      3.23 o 
  -7  -1   8       11.33       12.90      3.30 o 
  -6  -1   8        5.95        4.73      2.63 o 
  -5  -1   8      636.35      630.87     13.88 o 
  -4  -1   8     1197.04     1168.92     23.71 o 
  -3  -1   8      231.69      253.41      6.48 o 
  -2  -1   8      102.22       95.52      3.01 o 
  -1  -1   8       18.61       21.02      0.84 o 
   0  -1   8     3026.87     3048.69     33.84 o 
   1  -1   8       64.24       74.93      1.70 o 
   2  -1   8      585.92      596.88      7.31 o 
   3  -1   8      692.40      674.54      8.25 o 
   4  -1   8      317.54      315.88      5.45 o 
   5  -1   8      761.02      766.00     11.32 o 
   6  -1   8      171.95      179.98      4.49 o 
   7  -1   8      150.24      152.89      5.22 o 
  -8   0   8      249.88      256.26     11.18 o 
  -7   0   8       20.51       24.08      4.59 o 
  -6   0   8      253.42      236.75      8.03 o 
  -5   0   8       36.74       32.94      2.82 o 
  -4   0   8      440.18      431.31      9.72 o 
  -3   0   8      517.73      515.96      7.15 o 
  -2   0   8      472.08      463.14      5.86 o 
  -1   0   8     1856.97     1841.81     21.52 o 
   0   0   8      540.28      625.25      9.60 o 
   1   0   8     1151.82     1183.13     13.61 o 
   2   0   8      431.92      458.69      5.88 o 
   3   0   8      106.57      121.91      2.81 o 
   4   0   8     1686.85     1673.61     22.69 o 
   5   0   8      170.96      173.80      4.04 o 
   6   0   8        4.67        7.34      2.53 o 
   7   0   8       39.76       40.75      3.40 o 
  -8   1   8        5.21        3.44      4.30 o 
  -7   1   8        8.94       13.47      4.30 o 
  -6   1   8      214.75      201.80      9.17 o 
  -5   1   8     1226.39     1211.06     34.97 o 
  -4   1   8      589.88      599.93      9.51 o 
  -3   1   8       68.17       70.37      2.44 o 
  -2   1   8      333.24      340.25      6.16 o 
  -1   1   8      237.70      220.05      3.71 o 
   0   1   8     2269.44     2358.47     30.53 o 
   1   1   8      387.57      418.07      6.80 o 
   2   1   8       54.83       46.82      1.62 o 
   3   1   8       29.14       27.78      1.84 o 
   4   1   8       53.86       59.04      2.50 o 
   5   1   8      803.35      835.56     15.27 o 
   6   1   8      290.12      267.19      6.69 o 
   7   1   8      123.81      124.98      8.31 o 
  -8   2   8      101.53      101.47      7.74 o 
  -7   2   8       46.12       43.57      4.87 o 
  -6   2   8      409.18      399.29     14.05 o 
  -5   2   8        4.80        6.26      1.38 o 
  -4   2   8      456.73      468.47      8.94 o 
  -3   2   8      314.96      303.86      6.05 o 
  -2   2   8      934.97      893.90     13.65 o 
  -1   2   8      495.33      513.51      7.46 o 
   0   2   8        0.74        0.67      1.12 o 
   1   2   8      598.94      683.26      9.68 o 
   2   2   8      627.98      582.07     12.44 o 
   3   2   8      730.17      684.64     14.57 o 
   4   2   8      594.28      610.40     13.47 o 
   5   2   8        8.63        9.22      3.22 o 
   6   2   8      111.01      119.05      7.31 o 
  -8   3   8      177.44      171.98      8.89 o 
  -7   3   8       59.76       56.47      5.73 o 
  -6   3   8      553.51      541.52     24.65 o 
  -5   3   8      973.00      986.05     15.47 o 
  -4   3   8        1.66        2.80      1.27 o 
  -3   3   8      302.30      299.38      6.13 o 
  -2   3   8       33.29       29.56      1.78 o 
  -1   3   8      360.39      347.61      5.54 o 
   0   3   8      428.14      451.86      6.85 o 
   1   3   8      194.72      184.29      4.47 o 
   2   3   8        6.73       15.62      2.69 o 
   3   3   8       24.56       28.63      3.30 o 
   4   3   8      464.72      463.14     16.48 o 
   5   3   8      455.12      437.29     27.23 o 
  -8   4   8       58.78       62.20      6.31 o 
  -7   4   8       32.40       32.02      3.58 o 
  -6   4   8      131.13      135.16      3.86 o 
  -5   4   8      178.08      186.23      4.47 o 
  -4   4   8     1865.92     1840.77     27.64 o 
  -3   4   8      605.20      611.38     14.62 o 
  -2   4   8      821.81      822.69     16.36 o 
  -1   4   8      227.85      224.41      5.03 o 
   0   4   8      339.99      333.15      6.74 o 
   1   4   8      996.27      980.04     19.92 o 
   2   4   8      172.93      176.63      5.85 o 
   3   4   8      249.12      252.65      9.03 o 
   4   4   8       38.89       28.14      3.92 o 
  -8   5   8      292.68      311.29     10.89 o 
  -7   5   8      122.91      129.49      6.02 o 
  -6   5   8      277.12      293.13      6.31 o 
  -5   5   8      157.80      163.54      6.11 o 
  -4   5   8       22.31       23.40      2.10 o 
  -3   5   8      175.91      157.97      4.11 o 
  -2   5   8       35.44       35.63      2.73 o 
  -1   5   8      281.05      285.19      6.16 o 
   0   5   8      275.07      266.00      5.97 o 
   1   5   8       13.81       16.61      2.96 o 
   2   5   8        1.62        4.43      3.10 o 
   3   5   8       11.06       10.70      3.58 o 
   4   5   8      418.94      386.97     13.76 o 
  -7   6   8        1.99       -2.58      2.82 o 
  -6   6   8      142.93      152.52      4.56 o 
  -5   6   8      921.47      926.69     33.38 o 
  -4   6   8      908.80      879.33     18.47 o 
  -3   6   8       83.57       83.58      3.39 o 
  -2   6   8      134.27      131.93      5.45 o 
  -1   6   8       85.38       91.87      3.95 o 
   0   6   8      734.13      731.13     15.87 o 
   1   6   8      459.63      463.42     11.34 o 
   2   6   8       16.42       12.64      3.65 o 
  -7   7   8       27.63       27.73      3.51 o 
  -6   7   8      244.21      245.41      6.77 o 
  -5   7   8        1.71        1.69      2.36 o 
  -4   7   8      392.65      389.64      7.68 o 
  -3   7   8      242.74      237.09      5.65 o 
  -2   7   8      105.29      107.24      5.16 o 
  -1   7   8      439.47      422.17     15.19 o 
   0   7   8       99.82      105.73      5.78 o 
   1   7   8       33.77       31.61      4.20 o 
  -5   8   8      347.23      349.76      8.03 o 
  -4   8   8      135.00      141.34      4.62 o 
  -3   8   8       41.09       39.93      3.02 o 
  -2   8   8       21.38       21.14      2.46 o 
  -1   8   8      223.51      218.13     12.04 o 
   0  -8   9       41.88       44.93      7.45 o 
   1  -8   9       22.92       21.15      3.22 o 
   2  -8   9      371.32      365.86      8.70 o 
   3  -8   9       54.72       56.82      3.73 o 
   4  -8   9        0.72        2.13      3.63 o 
   5  -8   9        6.86       10.89      3.84 o 
  -2  -7   9      382.33      393.34      9.48 o 
  -1  -7   9      178.50      190.98      5.89 o 
   0  -7   9       21.16       17.95      2.85 o 
   1  -7   9      102.94       94.17      4.28 o 
   2  -7   9      127.39      124.52      3.88 o 
   3  -7   9      578.77      572.29     11.55 o 
   4  -7   9      402.17      376.15      6.93 o 
   5  -7   9        2.43       -1.36      2.51 o 
   6  -7   9      290.68      294.46      6.94 o 
  -3  -6   9       43.94       40.35      3.36 o 
  -2  -6   9       12.17        8.00      2.75 o 
  -1  -6   9      665.26      683.77     14.11 o 
   0  -6   9      458.06      434.18      9.95 o 
   1  -6   9       58.21       65.23      2.83 o 
   2  -6   9      517.99      531.45      8.77 o 
   3  -6   9        0.09       -0.65      1.49 o 
   4  -6   9      381.58      384.26      6.90 o 
   5  -6   9      132.99      120.73      4.59 o 
   6  -6   9      207.91      222.61      7.14 o 
   7  -6   9      312.27      304.44      8.86 o 
  -4  -5   9        2.35        0.02      2.90 o 
  -3  -5   9       53.05       61.30      3.42 o 
  -2  -5   9      231.04      230.56      8.15 o 
  -1  -5   9       40.15       37.75      2.75 o 
   0  -5   9        0.10        2.01      1.99 o 
   1  -5   9        3.98        5.12      1.65 o 
   2  -5   9      791.37      770.35     10.18 o 
   3  -5   9      480.09      478.92      6.89 o 
   4  -5   9      722.64      718.28     11.09 o 
   5  -5   9       14.94       13.45      2.09 o 
   6  -5   9        0.91        1.85      2.52 o 
   7  -5   9      436.21      436.04     18.35 o 
  -5  -4   9       62.33       54.92      4.15 o 
  -4  -4   9       56.94       49.27      3.03 o 
  -3  -4   9        0.04        2.78      2.19 o 
  -2  -4   9      844.90      797.41     12.44 o 
  -1  -4   9      252.96      262.64      5.11 o 
   0  -4   9       29.85       35.64      1.92 o 
   1  -4   9       14.73       17.38      1.37 o 
   2  -4   9       28.84       25.20      1.54 o 
   3  -4   9     1126.32     1090.14     13.88 o 
   4  -4   9      345.81      334.27      4.60 o 
   5  -4   9      187.16      193.71      4.45 o 
   6  -4   9      436.80      450.27     11.14 o 
   7  -4   9       32.52       26.99      3.07 o 
  -6  -3   9        7.33        8.59      6.88 o 
  -5  -3   9       75.86       80.22      4.76 o 
  -4  -3   9       44.19       52.34      3.42 o 
  -3  -3   9      635.75      622.32     13.11 o 
  -2  -3   9     1476.76     1389.29     23.70 o 
  -1  -3   9       23.64       18.15      1.81 o 
   0  -3   9       49.72       48.14      2.26 o 
   1  -3   9       56.49       52.64      2.04 o 
   2  -3   9     2493.13     2544.38     28.55 o 
   3  -3   9      793.55      796.31      9.68 o 
   4  -3   9        2.97        4.22      1.37 o 
   5  -3   9      246.93      218.22      4.81 o 
   6  -3   9      152.61      151.95      4.32 o 
   7  -3   9      686.49      668.70     11.04 o 
  -6  -2   9      389.55      384.03     16.20 o 
  -5  -2   9        5.66        6.97      2.73 o 
  -4  -2   9       58.11       59.40      2.80 o 
  -3  -2   9       25.45       20.09      3.11 o 
  -2  -2   9      825.77      783.95     11.35 o 
  -1  -2   9      317.53      330.06      6.26 o 
   0  -2   9       40.10       47.71      1.58 o 
   1  -2   9      335.97      357.72      4.54 o 
   2  -2   9      175.65      174.78      3.02 o 
   3  -2   9      622.46      655.07      8.12 o 
   4  -2   9      458.27      468.22      7.46 o 
   5  -2   9      129.67      137.39      4.30 o 
   6  -2   9      204.91      228.46      5.17 o 
   7  -2   9       13.48       14.77      2.86 o 
  -7  -1   9       18.82       11.18      4.59 o 
  -6  -1   9      489.51      495.03     16.91 o 
  -5  -1   9      536.78      551.64     12.56 o 
  -4  -1   9      819.53      790.98     16.82 o 
  -3  -1   9      427.34      431.52      7.99 o 
  -2  -1   9      366.83      380.53     17.20 o 
  -1  -1   9        9.22        8.75      0.89 o 
   0  -1   9      722.48      746.43      8.43 o 
   1  -1   9     1132.70     1167.49     13.48 o 
   2  -1   9     1581.66     1638.90     18.74 o 
   3  -1   9        1.98        1.15      1.14 o 
   4  -1   9      133.75      147.98      3.59 o 
   5  -1   9      334.78      306.82      6.80 o 
   6  -1   9      303.97      295.92      6.85 o 
   7  -1   9      438.65      451.51     12.55 o 
  -7   0   9      315.88      330.50     12.90 o 
  -6   0   9       52.41       54.75      5.45 o 
  -5   0   9       11.91       16.91      3.73 o 
  -4   0   9      132.78      135.29      7.17 o 
  -3   0   9      400.71      368.91     12.61 o 
  -2   0   9     2358.68     2358.45     37.86 o 
  -1   0   9      171.11      159.31      3.10 o 
   0   0   9      452.46      441.22      5.84 o 
   1   0   9       49.92       40.66      1.64 o 
   2   0   9      135.43      139.50      2.96 o 
   3   0   9     1595.96     1666.37     22.58 o 
   4   0   9      211.40      226.88      5.21 o 
   5   0   9       42.07       42.91      4.95 o 
   6   0   9        6.46       10.46      2.75 o 
  -7   1   9       62.79       53.03      5.73 o 
  -6   1   9      922.29      888.01     26.94 o 
  -5   1   9       33.58       29.24      4.59 o 
  -4   1   9      128.63      125.73      4.19 o 
  -3   1   9      437.42      451.21      8.37 o 
  -2   1   9      121.52      119.38      6.39 o 
  -1   1   9     2294.07     2357.54     30.51 o 
   0   1   9      447.35      448.73      6.71 o 
   1   1   9      256.57      273.54      5.14 o 
   2   1   9     1205.86     1201.48     22.88 o 
   3   1   9      125.50      122.41      7.31 o 
   4   1   9      517.10      505.15      9.26 o 
   5   1   9      296.10      274.26      7.99 o 
   6   1   9      416.79      435.29     11.18 o 
  -8   2   9       82.58       92.30      8.03 o 
  -7   2   9      447.03      430.54     15.48 o 
  -6   2   9       12.37       17.49      4.59 o 
  -5   2   9      351.79      351.62     15.19 o 
  -4   2   9      687.71      665.52     14.94 o 
  -3   2   9       29.39       26.63      2.02 o 
  -2   2   9     2102.19     2101.98     30.74 o 
  -1   2   9       25.90       28.55      1.82 o 
   0   2   9       90.17       93.13      3.35 o 
   1   2   9      586.62      553.03      9.71 o 
   2   2   9      536.11      599.04     21.21 o 
   3   2   9     1159.25     1126.93     22.53 o 
   4   2   9       75.02       62.77      6.02 o 
   5   2   9        8.27        9.98      3.23 o 
  -8   3   9        0.61        1.15      4.87 o 
  -7   3   9       36.40       32.68      5.45 o 
  -6   3   9      294.30      313.38     18.06 o 
  -5   3   9       18.66       18.46      1.97 o 
  -4   3   9       94.84       93.82      3.60 o 
  -3   3   9       17.39       15.54      2.41 o 
  -2   3   9      195.70      199.37      8.46 o 
  -1   3   9      521.89      543.87      9.65 o 
   0   3   9      637.22      585.85     11.02 o 
   1   3   9      225.67      223.45      6.61 o 
   2   3   9       20.65       18.44      3.10 o 
   3   3   9      590.48      587.92     23.22 o 
   4   3   9      536.69      548.03     12.98 o 
   5   3   9       36.24       30.69      5.02 o 
  -7   4   9      131.52      128.42      8.60 o 
  -6   4   9      523.20      562.16     11.45 o 
  -5   4   9       88.78       81.45      3.40 o 
  -4   4   9      328.09      321.81      8.15 o 
  -3   4   9      137.05      137.69      4.61 o 
  -2   4   9       52.80       54.11      4.44 o 
  -1   4   9     1081.53     1025.87     16.95 o 
   0   4   9       92.46      104.98      3.83 o 
   1   4   9      437.79      432.49     10.32 o 
   2   4   9      728.32      708.91     15.47 o 
   3   4   9      238.65      212.76      7.30 o 
   4   4   9       13.47       11.12      3.99 o 
  -7   5   9      254.46      274.36     16.91 o 
  -6   5   9      619.21      606.15     14.77 o 
  -5   5   9        2.01       -0.25      2.10 o 
  -4   5   9      196.79      189.81      4.69 o 
  -3   5   9       22.08       21.10      2.93 o 
  -2   5   9      822.14      771.29     16.77 o 
  -1   5   9      431.01      424.48     15.62 o 
   0   5   9       31.12       28.72      3.43 o 
   1   5   9       13.61       13.37      3.30 o 
   2   5   9      110.29      119.93      5.99 o 
   3   5   9      494.23      487.44     12.11 o 
  -7   6   9        1.16        1.52      3.23 o 
  -6   6   9      397.18      408.53      8.09 o 
  -5   6   9      132.45      130.04      5.38 o 
  -4   6   9       42.01       50.33      2.94 o 
  -3   6   9        7.65       11.41      4.31 o 
  -2   6   9       19.12       17.34      3.44 o 
  -1   6   9      363.24      349.91      7.61 o 
   0   6   9       54.01       50.95      3.86 o 
   1   6   9       85.20       70.27      4.81 o 
  -6   7   9      116.32      124.40      7.74 o 
  -5   7   9        0.22       -0.82      2.52 o 
  -4   7   9        6.70        8.50      2.75 o 
  -3   7   9      246.63      246.90      5.92 o 
  -2   7   9      662.03      640.55     23.94 o 
  -1   7   9      112.37      115.70      5.99 o 
   0   7   9       12.09       15.74      4.04 o 
   1  -8  10      395.18      420.63     18.49 o 
   2  -8  10      298.01      297.43      9.30 o 
   3  -8  10        0.66       -3.44      3.44 o 
   4  -8  10        0.57       -3.84      3.84 o 
  -1  -7  10       11.28        9.98      2.95 o 
   0  -7  10      200.54      206.41      6.23 o 
   1  -7  10       40.45       35.42      3.30 o 
   2  -7  10      136.15      130.56      5.06 o 
   3  -7  10       97.36       93.49      4.30 o 
   4  -7  10      105.21      106.82      8.17 o 
   5  -7  10       52.47       54.73      3.98 o 
  -3  -6  10        1.94        1.47      2.92 o 
  -2  -6  10       91.26       90.38      4.82 o 
  -1  -6  10        6.32        7.59      2.69 o 
   0  -6  10      634.40      626.71     12.38 o 
   1  -6  10      573.88      562.77      9.29 o 
   2  -6  10       93.04       87.70      4.30 o 
   3  -6  10       52.52       49.34      3.30 o 
   4  -6  10       10.60       10.51      2.15 o 
   5  -6  10      885.32      885.48     15.25 o 
   6  -6  10      318.36      321.97      8.94 o 
  -4  -5  10      186.06      188.59      5.83 o 
  -3  -5  10      371.01      350.57      7.88 o 
  -2  -5  10      218.22      200.61      8.17 o 
  -1  -5  10        6.42        8.59      2.47 o 
   0  -5  10      104.06      100.09      3.27 o 
   1  -5  10      764.14      744.99     11.62 o 
   2  -5  10      821.59      799.31     12.33 o 
   3  -5  10       96.73      101.95      3.40 o 
   4  -5  10      153.39      147.91      4.03 o 
   5  -5  10       38.88       34.79      2.51 o 
   6  -5  10      232.85      250.91      7.75 o 
  -5  -4  10       20.16       20.81      3.75 o 
  -4  -4  10        4.66        1.98      2.64 o 
  -3  -4  10       27.01       31.07      2.65 o 
  -2  -4  10      208.08      201.37      4.65 o 
  -1  -4  10       28.51       33.35      3.22 o 
   0  -4  10     1029.05     1021.49     16.92 o 
   1  -4  10      201.42      214.09      5.04 o 
   2  -4  10        5.41        9.27      1.53 o 
   3  -4  10      686.54      689.01      9.36 o 
   4  -4  10      162.90      172.29      4.26 o 
   5  -4  10      783.54      782.30     12.23 o 
   6  -4  10      163.15      169.76      4.67 o 
   7  -4  10        2.67       12.04      5.16 o 
  -5  -3  10       26.85       30.75      4.01 o 
  -4  -3  10      827.52      793.20     14.28 o 
  -3  -3  10       68.95       78.40      3.69 o 
  -2  -3  10        4.34        6.14      1.93 o 
  -1  -3  10      116.14      120.36      3.58 o 
   0  -3  10      358.43      351.66      6.81 o 
   1  -3  10     1904.61     1911.13     25.47 o 
   2  -3  10      571.23      582.50      8.71 o 
   3  -3  10       52.95       60.93      1.99 o 
   4  -3  10       26.03       33.66      2.60 o 
   5  -3  10      140.33      133.26      3.92 o 
   6  -3  10      338.03      342.92      6.72 o 
   7  -3  10      143.80      139.59      8.60 o 
  -6  -2  10        4.96        4.59      4.87 o 
  -5  -2  10      365.46      343.68     13.19 o 
  -4  -2  10       97.02       91.73      6.59 o 
  -3  -2  10       97.92       84.64      4.04 o 
  -2  -2  10      121.78      128.76      4.73 o 
  -1  -2  10        9.37       10.94      1.69 o 
   0  -2  10     1937.05     1976.79     29.41 o 
   1  -2  10       32.59       32.74      2.69 o 
   2  -2  10      337.88      335.13      4.78 o 
   3  -2  10      857.95      858.92     13.03 o 
   4  -2  10      488.71      485.04     12.04 o 
   5  -2  10      590.31      569.89     13.66 o 
   6  -2  10        2.46        7.42      2.40 o 
  -6  -1  10      134.19      127.56      7.74 o 
  -5  -1  10       12.29       13.19      4.01 o 
  -4  -1  10      866.21      857.92     26.08 o 
  -3  -1  10       25.04       26.37      4.30 o 
  -2  -1  10      207.86      209.53      8.89 o 
  -1  -1  10      479.45      474.19      9.96 o 
   0  -1  10      205.72      208.82      3.37 o 
   1  -1  10     1139.10     1234.47     15.74 o 
   2  -1  10      104.30      129.30      3.07 o 
   3  -1  10       73.56       61.99      2.80 o 
   4  -1  10        1.72        8.60      2.73 o 
   5  -1  10      468.79      460.57     11.06 o 
   6  -1  10      602.04      592.98     15.91 o 
  -7   0  10      218.87      231.61     10.89 o 
  -6   0  10       68.35       64.21      6.02 o 
  -5   0  10      102.40       98.60      6.88 o 
  -4   0  10        3.34        2.87      3.73 o 
  -3   0  10      127.93      126.12      7.17 o 
  -2   0  10     1144.96     1126.46     18.04 o 
  -1   0  10      273.72      265.70      4.70 o 
   0   0  10      563.57      601.60      8.69 o 
   1   0  10      705.62      703.23      9.51 o 
   2   0  10      908.51      961.90     13.61 o 
   3   0  10      599.43      552.93      9.88 o 
   4   0  10      258.50      273.83      8.31 o 
   5   0  10      176.13      187.34      6.81 o 
   6   0  10        7.94        6.64      3.75 o 
  -7   1  10       86.93       94.88      7.74 o 
  -6   1  10      184.41      177.43      9.17 o 
  -5   1  10      372.57      339.10     12.90 o 
  -4   1  10      433.98      428.82     14.62 o 
  -3   1  10      344.14      328.66     15.62 o 
  -2   1  10        3.65        4.65      1.39 o 
  -1   1  10      156.57      151.38      3.25 o 
   0   1  10      851.46      869.93     12.10 o 
   1   1  10      548.47      607.38     12.30 o 
   2   1  10        0.80        2.76      3.30 o 
   3   1  10      215.07      218.53     13.47 o 
   4   1  10      106.30      104.69      5.51 o 
   5   1  10      409.69      420.42     10.77 o 
  -7   2  10       34.30       29.81      5.16 o 
  -6   2  10        1.17        0.29      4.01 o 
  -5   2  10       42.19       42.14      4.87 o 
  -4   2  10     1053.51     1063.15     18.31 o 
  -3   2  10     1092.59     1104.96     21.36 o 
  -2   2  10      141.20      131.60      3.87 o 
  -1   2  10       20.38       23.97      2.14 o 
   0   2  10       54.38       47.54      2.44 o 
   1   2  10     1279.67     1275.69     32.94 o 
   2   2  10      887.36      873.49     19.49 o 
   3   2  10      214.07      212.61      6.94 o 
   4   2  10      174.53      193.15      6.94 o 
   5   2  10       34.59       46.48      4.53 o 
  -7   3  10      293.33      282.63     12.33 o 
  -6   3  10       75.65       63.06      6.31 o 
  -5   3  10       14.58       20.72      2.18 o 
  -4   3  10      496.06      486.93      8.55 o 
  -3   3  10      500.02      483.90     10.77 o 
  -2   3  10      741.11      694.77     14.24 o 
  -1   3  10      474.07      471.85      8.82 o 
   0   3  10      696.48      727.72     20.86 o 
   1   3  10      118.12       96.85      4.96 o 
   2   3  10       80.58       83.85      4.76 o 
   3   3  10      139.99      133.27      5.92 o 
   4   3  10      258.05      255.12      8.32 o 
  -7   4  10       25.97       25.80      5.73 o 
  -6   4  10       33.49       32.17      2.65 o 
  -5   4  10       88.60       92.56      3.91 o 
  -4   4  10      160.63      168.92      4.68 o 
  -3   4  10      169.92      161.74      5.55 o 
  -2   4  10       41.58       40.66      2.98 o 
  -1   4  10       38.81       36.38      2.55 o 
   0   4  10      327.53      325.53     12.45 o 
   1   4  10     1105.08     1050.76     21.51 o 
   2   4  10      374.41      384.17     10.11 o 
   3   4  10       21.01       26.28      4.20 o 
  -6   5  10      165.73      176.59      5.66 o 
  -5   5  10        7.86       11.53      2.55 o 
  -4   5  10      167.11      163.16      4.53 o 
  -3   5  10     1026.30      981.63     19.79 o 
  -2   5  10      223.77      235.30      8.05 o 
  -1   5  10      254.41      251.57      8.54 o 
   0   5  10      267.65      248.18      7.50 o 
   1   5  10       28.24       28.59      4.73 o 
   2   5  10      339.65      333.96      9.70 o 
  -5   6  10       18.28       22.63      5.87 o 
  -4   6  10      387.91      389.92      8.87 o 
  -3   6  10        8.04        9.12      2.52 o 
  -2   6  10       91.33       85.01      4.30 o 
  -1   6  10       53.94       49.68      4.33 o 
   0   6  10      449.75      444.15     11.34 o 
  -3   7  10      437.48      424.31     10.81 o 
   0  -7  11        1.16       -0.10      3.65 o 
   1  -7  11       42.11       37.57      4.53 o 
   2  -7  11       67.07       75.25      5.30 o 
   3  -7  11      369.80      379.63     17.06 o 
   4  -7  11      323.64      313.12      9.72 o 
  -2  -6  11        1.57        1.37      3.07 o 
  -1  -6  11      244.48      232.34      7.40 o 
   0  -6  11      427.32      419.31      9.37 o 
   1  -6  11        5.84        7.62      2.75 o 
   2  -6  11        0.78        3.58      2.66 o 
   3  -6  11       22.74       21.23      3.51 o 
   4  -6  11      372.04      405.99     10.94 o 
   5  -6  11      246.74      251.27      6.51 o 
  -3  -5  11      105.59      111.13      4.90 o 
  -2  -5  11      277.31      262.16      6.70 o 
  -1  -5  11      149.26      147.09      4.32 o 
   0  -5  11      116.48      119.11      4.79 o 
   1  -5  11      190.01      187.29      4.52 o 
   2  -5  11      309.49      313.96      7.36 o 
   3  -5  11      472.79      489.59     11.28 o 
   4  -5  11      172.40      182.50      5.13 o 
   5  -5  11       78.41       72.49      6.59 o 
  -4  -4  11        0.05        0.33      3.22 o 
  -3  -4  11        7.75        6.48      2.58 o 
  -2  -4  11      195.37      207.29      4.99 o 
  -1  -4  11      961.79      958.97     45.86 o 
   0  -4  11      286.81      300.76      7.31 o 
   1  -4  11       31.43       35.10      2.57 o 
   2  -4  11        0.32        1.58      2.82 o 
   3  -4  11      167.61      170.64      4.21 o 
   4  -4  11      670.39      677.14     10.73 o 
   5  -4  11      242.57      238.91      7.26 o 
   6  -4  11       34.76       32.15      3.92 o 
  -5  -3  11      277.23      281.48     12.33 o 
  -4  -3  11       73.91       76.82      6.88 o 
  -3  -3  11       21.65       24.65      4.59 o 
  -2  -3  11      199.38      196.35      9.46 o 
  -1  -3  11       18.22       17.94      2.54 o 
   0  -3  11      916.90      901.55     18.28 o 
   1  -3  11      428.18      438.96      8.40 o 
   2  -3  11      297.01      306.10      6.31 o 
   3  -3  11      285.56      300.03      6.32 o 
   4  -3  11        6.60        7.60      2.84 o 
   5  -3  11      251.50      264.31      5.70 o 
   6  -3  11       97.40       89.67      4.30 o 
  -5  -2  11        1.56        4.87      4.87 o 
  -4  -2  11      167.43      184.60      9.46 o 
  -3  -2  11      352.72      359.16     13.47 o 
  -2  -2  11      620.55      593.63     19.20 o 
  -1  -2  11     1077.66     1074.89     21.30 o 
   0  -2  11       61.23       67.92      3.65 o 
   1  -2  11      234.54      231.30      5.87 o 
   2  -2  11      170.68      153.32      5.17 o 
   3  -2  11      476.75      470.87      8.80 o 
   4  -2  11      536.31      522.79     11.88 o 
   5  -2  11       52.22       43.05      5.16 o 
   6  -2  11       45.91       41.26      4.15 o 
  -6  -1  11        2.73       -2.87      4.87 o 
  -5  -1  11      132.90      138.45      8.03 o 
  -4  -1  11        5.03        6.31      4.01 o 
  -3  -1  11        4.43        8.03      3.73 o 
  -2  -1  11       33.81       34.40      4.30 o 
  -1  -1  11      466.69      448.31     15.19 o 
   0  -1  11      882.34      920.18     19.40 o 
   1  -1  11      353.21      359.95      6.03 o 
   2  -1  11      376.93      396.35     14.44 o 
   3  -1  11       23.18       21.50      3.02 o 
   4  -1  11      244.20      254.65      7.63 o 
   5  -1  11      336.89      333.72      9.22 o 
  -6   0  11      297.96      293.52     12.61 o 
  -5   0  11      128.97      137.30      8.03 o 
  -4   0  11      425.60      429.10     15.19 o 
  -3   0  11      448.96      409.61     14.33 o 
  -2   0  11      417.04      411.33     14.05 o 
  -1   0  11      186.46      206.43      4.83 o 
   0   0  11      366.57      353.59      5.75 o 
   1   0  11      431.12      394.28      7.58 o 
   2   0  11      173.69      144.61      5.43 o 
   3   0  11      677.92      704.95     15.18 o 
   4   0  11      600.22      575.54     13.18 o 
   5   0  11        1.78        1.05      3.43 o 
  -6   1  11       38.49       39.56      5.16 o 
  -5   1  11      146.20      140.74      8.60 o 
  -4   1  11       86.64       70.51      6.02 o 
  -3   1  11        0.40        2.29      3.44 o 
  -2   1  11        3.57        0.82      2.62 o 
  -1   1  11     1156.28     1143.29     18.60 o 
   0   1  11      903.35      899.21     15.54 o 
   1   1  11       43.72       40.99      2.84 o 
   2   1  11       27.63       33.75      3.43 o 
   3   1  11       14.89       17.43      3.43 o 
   4   1  11      235.71      240.67      8.60 o 
  -6   2  11       13.16        7.17      5.16 o 
  -5   2  11      580.01      567.26     18.92 o 
  -4   2  11      140.95      135.87      7.74 o 
  -3   2  11      180.27      170.88      5.51 o 
  -2   2  11      157.82      172.42      4.68 o 
  -1   2  11        0.53        1.55      1.97 o 
   0   2  11      513.62      488.58     14.76 o 
   1   2  11      479.58      479.29     11.26 o 
   2   2  11      349.03      354.90      9.42 o 
   3   2  11      376.19      412.59     10.65 o 
   4   2  11      180.91      170.12      9.03 o 
  -6   3  11      656.14      665.87     22.07 o 
  -5   3  11      122.38      121.54      8.31 o 
  -4   3  11       11.26       11.39      2.28 o 
  -3   3  11       83.41       74.34      4.15 o 
  -2   3  11      166.85      168.08      4.76 o 
  -1   3  11     1092.82     1034.23     18.84 o 
   0   3  11      262.21      267.50     10.01 o 
   1   3  11        0.38       -1.24      3.02 o 
   2   3  11        1.56       -0.75      3.02 o 
   3   3  11      242.31      254.35      8.06 o 
  -6   4  11       10.13        5.73      5.16 o 
  -5   4  11      800.82      784.95     18.95 o 
  -4   4  11      286.51      283.77      6.14 o 
  -3   4  11       94.71       91.82      4.73 o 
  -2   4  11       55.20       54.99      3.18 o 
  -1   4  11      124.18      128.76      4.53 o 
   0   4  11      512.24      464.11     17.77 o 
   1   4  11      176.13      180.45      6.81 o 
   2   4  11      317.34      313.41      9.22 o 
  -5   5  11       17.57       12.34      2.72 o 
  -4   5  11      100.93       98.00      3.98 o 
  -3   5  11      269.20      263.41      7.67 o 
  -2   5  11      402.94      393.98      9.63 o 
  -1   5  11      542.84      519.29     10.04 o 
   0   5  11        1.25        0.85      3.51 o 
  -3   6  11        3.72        1.72      2.31 o 
  -2   6  11        1.31        1.25      2.77 o 
   0  -6  12      104.35      114.03      6.48 o 
   1  -6  12      243.19      233.72     12.90 o 
   2  -6  12       18.11       12.34      3.95 o 
   3  -6  12      111.45      112.88      6.36 o 
  -2  -5  12       36.77       29.81      6.02 o 
  -1  -5  12      187.83      183.79      5.65 o 
   0  -5  12       90.60       88.08      4.46 o 
   1  -5  12       95.23       90.76      4.63 o 
   2  -5  12     1018.18     1015.53     22.09 o 
   3  -5  12      103.57      108.71      5.87 o 
   4  -5  12       33.34       32.67      3.03 o 
  -3  -4  12        1.79        3.73      5.16 o 
  -2  -4  12      346.90      376.36     14.62 o 
  -1  -4  12      136.91      128.42      8.03 o 
   0  -4  12       78.84       73.95      6.02 o 
   1  -4  12      107.98      103.48      7.17 o 
   2  -4  12        1.01       -0.86      4.30 o 
   3  -4  12      397.78      391.05      9.47 o 
   4  -4  12      132.44      106.92      7.17 o 
   5  -4  12       89.02       88.29      6.31 o 
  -4  -3  12      273.23      281.48     12.61 o 
  -3  -3  12      195.79      194.34     10.03 o 
  -2  -3  12        6.43        7.45      4.30 o 
  -1  -3  12      193.29      193.77      9.17 o 
   0  -3  12      199.08      213.26     10.03 o 
   1  -3  12      389.68      413.05     14.91 o 
   2  -3  12      665.68      672.21     18.20 o 
   3  -3  12       54.89       61.94      5.59 o 
   4  -3  12        9.91        8.31      4.30 o 
   5  -3  12        6.81        4.59      4.59 o 
  -4  -2  12        1.86        4.87      4.87 o 
  -3  -2  12      367.53      366.33     13.76 o 
  -2  -2  12      759.40      739.25     23.50 o 
  -1  -2  12       20.45       24.36      4.30 o 
   0  -2  12       86.63       94.02      6.59 o 
   1  -2  12        7.21       11.93      2.48 o 
   2  -2  12      268.36      275.09     14.76 o 
   3  -2  12      543.84      548.92     16.63 o 
   4  -2  12      285.44      283.47      8.24 o 
   5  -2  12       95.48      116.36      6.45 o 
  -5  -1  12       52.19       53.89      6.31 o 
  -4  -1  12      235.19      227.88     10.61 o 
  -3  -1  12      152.93      148.19      8.60 o 
  -2  -1  12      174.19      182.88      9.17 o 
  -1  -1  12      703.24      681.92     21.50 o 
   0  -1  12      251.14      236.33      6.53 o 
   1  -1  12      508.59      526.42     14.76 o 
   2  -1  12      166.21      158.53      5.34 o 
   3  -1  12       15.15       22.15      3.22 o 
   4  -1  12       39.25       34.73      3.75 o 
  -5   0  12      157.60      149.63      8.60 o 
  -4   0  12      118.83      106.92      8.03 o 
  -3   0  12      259.98      244.51     10.89 o 
  -2   0  12      391.01      409.61     14.62 o 
  -1   0  12        3.58        2.82      3.15 o 
   0   0  12       16.59       25.56      2.82 o 
   1   0  12      130.91      129.68      4.28 o 
   2   0  12      963.75      993.49     20.32 o 
   3   0  12      323.06      314.90      8.73 o 
   4   0  12        9.04        1.91      6.59 o 
  -5   1  12       78.57       77.68      6.88 o 
  -4   1  12       96.93       87.14      7.45 o 
  -3   1  12      161.74      148.48      8.31 o 
  -2   1  12      753.35      724.81     15.02 o 
  -1   1  12      456.93      411.54      8.04 o 
   0   1  12      124.16      117.06      7.27 o 
   1   1  12      465.02      491.36     16.16 o 
   2   1  12       85.30       92.48      5.22 o 
   3   1  12      162.07      162.52      6.61 o 
  -5   2  12        3.41        1.15      4.30 o 
  -4   2  12       79.78       77.39      6.59 o 
  -3   2  12      487.03      479.40     14.83 o 
  -2   2  12      126.14      123.77      4.25 o 
  -1   2  12      142.55      127.95      4.39 o 
   0   2  12       65.03       59.10      3.12 o 
   1   2  12      246.45      241.33      7.43 o 
   2   2  12      427.13      390.15     10.24 o 
   3   2  12       89.01       94.42      5.22 o 
  -5   3  12       18.56       16.91      4.87 o 
  -4   3  12        0.12        0.04      2.28 o 
  -3   3  12      214.35      210.53      5.59 o 
  -2   3  12      631.50      601.22     18.27 o 
  -1   3  12      316.75      320.25      7.12 o 
   0   3  12      170.02      175.95     12.61 o 
   1   3  12      103.88      107.76      5.44 o 
   2   3  12       17.73       16.94      4.73 o 
  -4   4  12      164.23      162.91      4.78 o 
  -3   4  12      169.10      155.06      5.04 o 
  -2   4  12        1.21        0.72      2.51 o 
  -1   4  12      161.77      158.58      6.30 o 
   0   4  12       87.70       83.97      4.94 o 
   1  -5  13      338.01      336.52     14.05 o 
  -1  -4  13      185.20      178.00     10.32 o 
   0  -4  13      832.81      910.37     28.66 o 
   1  -4  13       26.98       28.95      4.87 o 
   2  -4  13       10.48       11.75      4.87 o 
   3  -4  13       15.17       10.32      5.16 o 
  -2  -3  13        0.61        4.87      4.59 o 
  -1  -3  13        4.33        6.88      4.30 o 
   0  -3  13      179.38      180.58      9.75 o 
   1  -3  13      754.72      769.06     24.36 o 
   2  -3  13       66.10       73.95      6.31 o 
   3  -3  13       28.94       34.11      5.16 o 
  -3  -2  13      188.76      186.60      9.75 o 
  -2  -2  13      367.63      375.21     14.62 o 
  -1  -2  13      122.97      122.11      7.74 o 
   0  -2  13      246.68      284.06     12.04 o 
   1  -2  13      109.17      109.50      7.74 o 
   2  -2  13      213.79      212.74     11.47 o 
   3  -2  13       90.82       82.84      6.31 o 
  -3  -1  13       77.13       80.55      6.88 o 
  -2  -1  13        1.79        2.87      4.59 o 
  -1  -1  13      174.20      157.08      8.31 o 
   0  -1  13      584.49      605.39     19.78 o 
   1  -1  13      403.68      412.91     13.04 o 
   2  -1  13       43.09       46.15      5.16 o 
   3  -1  13       12.75        8.31      4.59 o 
  -4   0  13      600.40      630.90     21.21 o 
  -3   0  13      243.91      241.07     11.18 o 
  -2   0  13      155.33      155.93      8.89 o 
  -1   0  13       90.05       89.43      7.17 o 
   0   0  13       22.38       28.07      3.10 o 
   1   0  13      329.12      319.08      8.28 o 
   2   0  13      262.72      269.02     10.18 o 
   3   0  13      201.64      220.71     10.03 o 
  -4   1  13       26.77       17.77      4.87 o 
  -3   1  13      142.07      131.00      8.03 o 
  -2   1  13       55.39       49.88      5.73 o 
  -1   1  13      346.83      350.85      8.86 o 
   0   1  13      957.31      959.88     18.16 o 
   1   1  13        5.32        3.88      3.14 o 
   2   1  13       45.67       41.17      3.99 o 
  -4   2  13      527.62      508.50     18.06 o 
  -3   2  13       83.20       78.83      6.59 o 
  -2   2  13        7.78        5.88      3.04 o 
  -1   2  13       53.15       62.43      3.40 o 
   0   2  13       80.63       82.91      4.34 o 
   1   2  13      448.01      431.48     10.93 o 
  -3   3  13      289.93      261.00     15.50 o 
  -2   3  13      249.44      244.15      6.21 o 
  -1   3  13      147.92      143.74      5.22 o 
   0  -2  14       13.97       10.89      5.16 o 
  -1  -1  14      320.70      301.83     12.61 o 
   0  -1  14      271.01      268.87     11.75 o 
  -1   0  14       18.81       18.63      5.16 o 
   0   0  14      136.22      142.46      8.60 o 
                                                 
